# Supplementary material for: Proteomic Analysis Reveals Coordinated Regulation of Anthocyanin Biosynthesis through Signal Transduction and Sugar Metabolism in Black Rice Leaf
Source: Int J Mol Sci. 2017 Dec 15;18(12):2722. doi: 10.3390/ijms18122722 (PMC5751323; doi:10.3390/ijms18122722)
Supplement: Supplementary file 1 [file ijms-18-02722-s001.zip]

Archive with 3 entries (2 files):
- ijms-242227 revise supplementary/
- ijms-242227 revise supplementary/ijms-242227 supplementary.docx
- ijms-242227 revise supplementary/Table S1 Differentially expressed proteins in black rice leaves at five devel opmental stages..xls
