# Supplementary material for: Proteomic Analysis Reveals Coordinated Regulation of Anthocyanin Biosynthesis through Signal Transduction and Sugar Metabolism in Black Rice Leaf
Source: Int J Mol Sci. 2017 Dec 15;18(12):2722. doi: 10.3390/ijms18122722 (PMC5751323; doi:10.3390/ijms18122722)
Supplement: Supplementary file 1 [file ijms-18-02722-s001.zip › ijms-242227 revise supplementary/Table S1 Differentially expressed proteins in black rice leaves at five devel opmental stages..xls]

## Sheet: Protein
Accession	Description	Coverage	Peptides	PSMs	Unique Peptides	Protein Groups	AAs	MW [kDa]	calc. pI	Abundance Ratio: (3 ) / (0 )	Abundance Ratio: (7 ) / (0 )	Abundance Ratio: (10 ) / (0 )	Abundance Ratio: (15 ) / (0 )	Abundance Ratio: (20 ) / (0 )	emPAI	Razor Peptides	Score Mascot	Peptides Mascot
215694029	unnamed protein product [Oryza sativa Japonica Group]	7.05521	2	3	1	1	326	36.503	6.87	0.128	0.142	0.146	0.165	0.109	0.292	0	0	2
125550704	hypothetical protein OsI_18309 [Oryza sativa Indica Group]	2.39726	1	1	1	1	292	32.144	5.25	3.417	0.191	0.424	0.326	0.167	0.155	0	27.21	1
32487759	OSJNBa0013A04.1 [Oryza sativa Japonica Group]	2.23881	1	1	1	1	268	30.584	6.39	3.66	0.348	0.504	0.422	0.182	0.179	0	0	1
218199973	hypothetical protein OsI_26768 [Oryza sativa Indica Group]	2.73381	1	1	1	1	695	76.165	5.54	0.192	0.374	2.125	1.136	0.188	0.051	0	0	1
215736855	unnamed protein product [Oryza sativa Japonica Group]	4.26966	1	1	1	1	445	46.711	6.16	0.185	0.172	0.258	0.242	0.195	0.105	0	0	1
1002243871	PREDICTED: putative disease resistance RPP13-like protein 3 [Oryza sativa Japonica Group]	0.844773	1	1	1	1	947	107.554	6.68	3.666	0.308	0.627	0.347	0.215	0.033	0	0	1
1002240401	PREDICTED: stemar-13-ene synthase-like [Oryza sativa Japonica Group]	1.26783	1	4	1	1	631	71.428	6.16	2.917	0.311	0.719	0.467	0.23	0.11	0	0	1
12583809	putative copia-type pol polyprotein [Oryza sativa Japonica Group]	0.393701	1	1	1	1	1778	199.473	7.23	0.451	0.39	0.448	0.539	0.234	0.018	0	0	1
77552302	transposon protein, putative, CACTA, En/Spm sub-class [Oryza sativa Japonica Group]	1.57563	1	2	1	1	952	108.78	7.18	1.355	1.027	0.945	0.559	0.261	0.032	0	0	1
1002245228	PREDICTED: THO complex subunit 5A [Oryza sativa Japonica Group]	2.74314	2	2	2	1	802	90.208	6.55	2.235	0.523	0.413	0.737	0.283	0.087	0	0	2
77550807	hypothetical protein LOC_Os11g28750 [Oryza sativa Japonica Group]	7.61905	1	1	1	1	105	11.908	11.22	0.449	0.481	0.612	0.513	0.295	0.334	0	0	1
1002300168	PREDICTED: disease resistance protein RPM1-like [Oryza sativa Japonica Group]	1.50054	1	1	1	1	933	107.276	7.4	3.183	0.461	0.635	0.437	0.304	0.033	0	0	1
937930614	Os08g0428400, partial [Oryza sativa Japonica Group]	7.69231	1	1	1	1	143	14.819	9.29	3.845	0.41	0.399	0.688	0.31	0	0	0	1
32489661	OSJNBa0089N06.1 [Oryza sativa Japonica Group]	1.45867	2	8	1	1	1851	210.415	9.1	0.557	1.064	0.492	0.748	0.321	0.017	0	0	2
34395119	hypothetical protein [Oryza sativa Japonica Group]	1.68831	1	1	1	1	770	82.383	11.97	0.423	0.728	1.699	1.004	0.336	0.045	0	0	1
1002242191	PREDICTED: methyl-CpG-binding domain-containing protein 9 isoform X1 [Oryza sativa Japonica Group]	1.31271	1	1	1	1	2133	236.6	5.53	0.715	0.316	0.495	0.465	0.34	0.017	0	0	1
215737748	unnamed protein product [Oryza sativa Japonica Group]	9.84456	1	1	1	1	193	21.337	5.24	1.263	0.967	0.829	0.63	0.344	0.259	0	48.01	1
222642150	hypothetical protein OsJ_30444 [Oryza sativa Japonica Group]	1.10906	1	1	1	1	1082	120.183	7.36	0.826	0.668	0.625	0.648	0.346	0.034	0	0	1
50509862	putative 40S ribosomal protein [Oryza sativa Japonica Group]	27.0386	6	6	1	1	233	25.983	9.6	0.596	0.551	0.772	0.747	0.347	1.069	0	20.88	6
1002282336	PREDICTED: cysteine-rich receptor-like protein kinase 10 [Oryza sativa Japonica Group]	2.91545	1	1	1	1	686	74.623	8.48	2.653	0.489	0.883	0.634	0.354	0	0	0	1
218186916	hypothetical protein OsI_38453 [Oryza sativa Indica Group]	1.27389	1	2	1	1	471	49.784	10.68	3.017	0.465	0.546	0.597	0.355	0.075	0	0	1
62732956	Fructose-bisphosphate aldolase class-I [Oryza sativa Japonica Group]	62.069	8	114	1	1	145	15.835	7.28	1.983	0.445	0.436	0.557	0.368	58.948	0	678.756	8
27476076	Putative gag-pol polyprotein [Oryza sativa Japonica Group]	0.499002	1	1	1	1	1002	109.724	8.79	2.622	0.44	0.901	0.575	0.371	0.036	0	0	1
1002245910	PREDICTED: TBCC domain-containing protein 1 [Oryza sativa Japonica Group]	2.07254	1	2	1	1	579	62.849	5.67	0.434	0.383	0.433	0.43	0.381	0.077	0	0	1
108709524	hypothetical protein LOC_Os03g38650 [Oryza sativa Japonica Group]	4.26829	1	1	1	1	164	17.177	9.22	1.379	1.165	0.779	1.11	0.384	0.212	0	0	1
257671772	unnamed protein product [Oryza sativa]	1.89573	1	2	1	1	633	69.107	6.37	1.157	0.766	0.754	0.837	0.387	0.16	0	0	1
222634920	hypothetical protein OsJ_20050 [Oryza sativa Japonica Group]	2.75	1	1	1	1	400	43.767	8.31	0.575	0.445	0.557	0.561	0.388	0.096	0	0	1
125598130	hypothetical protein OsJ_22261 [Oryza sativa Japonica Group]	7.45614	1	2	1	1	228	24.449	9.1	1.263	0.744	0.501	0.497	0.392	0.233	0	42.32	1
218189682	hypothetical protein OsI_05084 [Oryza sativa Indica Group]	4.16667	1	1	1	1	264	28.624	6.06	2.28	0.45	0.723	0.671	0.395	0.136	0	0	1
218197939	hypothetical protein OsI_22474 [Oryza sativa Indica Group]	1.32597	1	4	1	1	905	102.188	7.77	2.345	0.556	0.457	0.576	0.398	0.034	0	0	1
1002232308	PREDICTED: myosin-17 isoform X1 [Oryza sativa Japonica Group]	0.628404	1	1	1	1	2387	271.793	5.72	1.883	0.425	0.459	0.549	0.4	0	0	0	1
1002286295	PREDICTED: F-box protein At5g18160-like [Oryza sativa Japonica Group]	4.11215	1	2	1	1	535	59.496	6.35	1.012	0.418	0.695	0.659	0.41	0.08	0	0	1
125572252	hypothetical protein OsJ_03693 [Oryza sativa Japonica Group]	0.839161	1	1	1	1	715	79.495	7.71	2.683	0.377	0.458	0.624	0.424	0.058	0	0	1
125537277	hypothetical protein OsI_38983 [Oryza sativa Indica Group]	1.81087	1	1	1	1	497	53.22	7.99	1.521	0.703	0.851	1.023	0.427	0.105	0	0	1
125547024	hypothetical protein OsI_14647 [Oryza sativa Indica Group]	8.94118	3	3	3	1	425	46.087	6.61	0.494	0.506	0.49	0.534	0.429	0.25	0	41.4389	3
257686140	unnamed protein product [Oryza sativa Japonica Group]	2.57353	1	1	1	1	544	59.108	6.74	0.52	0.415	0.492	0.534	0.429	0.072	0	0	1
1002272288	PREDICTED: WPP domain-interacting tail-anchored protein 1 [Oryza sativa Japonica Group]	3.73692	1	1	1	1	669	74.424	4.81	0.917	0.644	0.675	0.653	0.433	0.053	0	0	1
125582884	hypothetical protein OsJ_07528 [Oryza sativa Japonica Group]	1.0989	1	1	1	1	1001	109.621	7.12	1.984	0.433	0.538	0.691	0.438	0.042	0	0	1
222625110	hypothetical protein OsJ_11243 [Oryza sativa Japonica Group]	6.47482	1	1	1	1	278	30.245	6.9	0.397	0.633	0.431	0.692	0.448	0.212	0	0	1
32487602	OSJNBa0034E24.2 [Oryza sativa Japonica Group]	1.57171	1	1	1	1	509	54.539	6.81	3.395	0.299	0.415	0.58	0.449	0.07	0	0	1
218197565	hypothetical protein OsI_21640 [Oryza sativa Indica Group]	1.18243	1	1	1	1	1184	129.827	8.15	0.625	0.516	0.682	0.572	0.45	0.03	0	0	1
113532231	Os01g0269900 [Oryza sativa Japonica Group]	3.4965	1	1	1	1	429	48.13	5.91	2.465	0.559	1.129	0.684	0.45	0	0	0	1
222624722	hypothetical protein OsJ_10445 [Oryza sativa Japonica Group]	4.36681	1	1	1	1	458	50.74	7.61	1.268	0.786	0.73	1.066	0.455	0.086	0	0	1
1002250898	PREDICTED: protein FAR1-RELATED SEQUENCE 6 [Oryza sativa Japonica Group]	1.27226	1	1	1	1	786	89.523	6.18	0.505	0.659	0.525	0.463	0.458	0	0	0	1
218191613	hypothetical protein OsI_09018 [Oryza sativa Indica Group]	0.581395	1	2	1	1	1376	153.094	7.02	3.073	0.387	0.471	0.782	0.459	0.024	0	0	1
1002251352	PREDICTED: peroxidase 2-like [Oryza sativa Japonica Group]	6.56716	1	1	1	1	335	34.673	5.64	1.393	0.948	0.865	0.689	0.461	0.145	0	0	1
125552095	hypothetical protein OsI_19723 [Oryza sativa Indica Group]	15.6098	1	1	1	1	205	22.336	4.48	1.055	0.662	0.795	0.758	0.461	0.212	0	0	1
125547625	hypothetical protein OsI_15246 [Oryza sativa Indica Group]	5.5336	1	2	1	1	253	28.88	4.73	3.221	0.704	0.639	0.782	0.461	0.179	0	0	1
218191921	hypothetical protein OsI_09651 [Oryza sativa Indica Group]	5.15873	1	1	1	1	252	27.504	7.61	2.056	0.432	0.638	0.668	0.462	0.116	0	0	1
222625118	hypothetical protein OsJ_11255 [Oryza sativa Japonica Group]	1.55979	1	1	1	1	577	65.77	7.3	0.935	1.059	0.731	0.811	0.464	0.062	0	0	1
222617989	hypothetical protein OsJ_00892 [Oryza sativa Japonica Group]	0.458248	1	3	1	1	1964	216.729	7.11	3.296	0.48	0.597	0.745	0.469	0.021	0	0	1
937919214	Os05g0427800 [Oryza sativa Japonica Group]	47.973	5	1262	1	1	148	16.43	4.97	1.084	0.494	0.983	0.95	0.47	50.795	0	3684.33	5
937926568	Os07g0481000 [Oryza sativa Japonica Group]	7.0922	1	1	1	1	141	16.281	11	0.616	0.486	0.593	0.671	0.471	0.292	0	0	1
12381898	eukaryotic initiation factor 4A [Oryza sativa]	20.7729	8	21	1	1	414	47.035	5.8	0.851	0.488	0.665	0.8	0.473	1.154	0	344.109	8
1002239357	PREDICTED: molybdopterin synthase catalytic subunit [Oryza sativa Japonica Group]	7.77202	1	1	1	1	193	20.948	5.95	0.997	0.91	0.859	0.835	0.474	0.136	0	0	1
255678412	Os08g0385400 [Oryza sativa Japonica Group]	6.86275	1	1	1	1	102	11.284	11.88	1.082	0.668	1.397	1.101	0.478	0.334	0	0	1
937902165	Os02g0173401 [Oryza sativa Japonica Group]	10.6195	1	1	1	1	113	11.724	11.43	2.614	0.629	0.835	0.734	0.48	0.292	0	0	1
125539476	hypothetical protein OsI_07232 [Oryza sativa Indica Group]	9.85011	4	6	4	1	467	50.12	6.23	0.662	0.516	0.587	0.725	0.482	0.433	0	14.79	4
215765074	unnamed protein product [Oryza sativa Japonica Group]	6.52174	1	1	1	1	138	14.586	9.45	0.93	0.823	0.84	0.685	0.484	0.468	0	0	1
125578288	hypothetical protein OsJ_34995 [Oryza sativa Japonica Group]	28.2051	3	5	2	1	117	11.437	8.53	1.002	0.723	0.855	0.878	0.484	2.162	0	68.1542	3
56784291	Chloroplast PSII L protein [Oryza sativa Japonica Group]	36.8421	1	2	1	1	38	4.494	4.5	1.439	0.873	0.933	0.936	0.489	2.162	0	69.39	1
125525819	hypothetical protein OsI_01819 [Oryza sativa Indica Group]	2.06718	1	1	1	1	387	40.698	8.34	0.767	0.435	1.338	1.093	0.489	0.101	0	0	1
218187415	hypothetical protein OsI_00169 [Oryza sativa Indica Group]	8.41785	6	10	6	1	986	113.799	9.33	0.551	0.451	0.516	0.56	0.49	0.217	0	74.68	6
116310320	OSIGBa0157A06.5 [Oryza sativa Indica Group]	2.22717	1	2	1	1	449	48	8.69	0.54	1.813	1.456	0.962	0.49	0.089	0	0	1
125577573	hypothetical protein OsJ_34322 [Oryza sativa Japonica Group]	2.44989	1	1	1	1	449	50.088	7.21	0.709	0.732	0.733	0.525	0.493	0.08	0	27.12	1
218197750	hypothetical protein OsI_22031 [Oryza sativa Indica Group]	2.02206	1	1	1	1	1088	122.415	4.97	2.443	0.641	1.014	0.788	0.497	0.035	0	0	1
218188352	hypothetical protein OsI_02213 [Oryza sativa Indica Group]	6.76692	1	1	1	1	266	29.671	9.64	1.616	0.518	0.623	0.531	0.501	0.166	0	0	1
125560855	hypothetical protein OsI_28537 [Oryza sativa Indica Group]	21.3235	1	2	1	1	136	14.179	10.49	1.596	1.129	0.884	0.894	0.503	0.389	0	40.9694	1
222618784	hypothetical protein OsJ_02456 [Oryza sativa Japonica Group]	1.81564	1	1	1	1	716	77.146	5.45	1.54	2.108	1.261	1.024	0.511	0.058	0	0	1
1002243401	PREDICTED: 1-aminocyclopropane-1-carboxylate oxidase 1-like isoform X1 [Oryza sativa Japonica Group]	4.06977	1	1	1	1	344	38.266	7.31	0.661	0.593	0.715	0.943	0.513	0.11	0	38.37	1
222622810	hypothetical protein OsJ_06645 [Oryza sativa Japonica Group]	23.0769	1	2	1	1	52	5.901	10.42	0.49	0.516	0.651	0.609	0.515	1.154	0	0	1
1002293138	PREDICTED: protein Dr1 homolog isoform X1 [Oryza sativa Japonica Group]	2.94118	1	1	1	1	306	34.863	5.54	0.737	0.792	0.852	0.949	0.515	0.212	0	0	1
222631024	hypothetical protein OsJ_17965 [Oryza sativa Japonica Group]	5.6391	1	2	1	1	266	29.627	9.42	0.681	0.671	0.674	0.74	0.516	0.194	0	0	1
116309407	OSIGBa0076I14.4 [Oryza sativa Indica Group]	6.74847	2	3	2	1	326	34.095	4.51	1.012	0.905	0.959	0.827	0.516	0.212	0	44.5	2
125562565	hypothetical protein OsI_30279 [Oryza sativa Indica Group]	5.38117	1	1	1	1	223	23.16	4.7	1.26	1.008	0.57	0.97	0.517	0.179	0	30.76	1
125549693	hypothetical protein OsI_17361 [Oryza sativa Indica Group]	4.40252	1	1	1	1	159	15.578	8.13	0.784	0.456	0.616	0.643	0.518	0.468	0	0	1
215686727	unnamed protein product [Oryza sativa Japonica Group]	5.39084	1	1	1	1	371	39.9	8.62	1.398	0.555	0.845	0.739	0.519	0.093	0	0	1
125540738	hypothetical protein OsI_08533 [Oryza sativa Indica Group]	16.6667	1	1	1	1	84	9.014	4.83	0.727	0.597	0.968	0.702	0.523	0.585	0	0	1
113579377	Os05g0474600 [Oryza sativa Japonica Group]	2.51572	1	1	1	1	318	35.567	6.8	0.773	0.726	0.784	0.681	0.525	0.101	0	0	1
113610410	Os07g0142900 [Oryza sativa Japonica Group]	8.24468	3	4	3	1	376	40.528	7.05	1.15	1.114	0.97	0.925	0.534	0.468	0	46.42	3
937935561	Os10g0355800 [Oryza sativa Japonica Group]	70.7143	21	1306	0	1	420	45.436	5.21	1.207	0.77	0.855	1.002	0.534	125.896	1	18536.1	21
18461277	putative pathogenesis-related protein [Oryza sativa Japonica Group]	6.58683	1	1	1	1	167	18.323	8.29	0.767	0.596	0.766	0.978	0.535	0.212	0	0	1
187611428	RecName: Full=Homeobox-leucine zipper protein ROC3; AltName: Full=GLABR 2-like homeobox protein 3; AltName: Full=HD-ZIP protein ROC3; AltName: Full=Homeodomain transcription factor ROC3; AltName: Full=Protein RICE OUTERMOST CELL-SPECIFIC 3	1.81406	1	2	1	1	882	94.665	5.94	1.528	1.069	1.173	1.051	0.535	0.113	0	0	1
21635156	NBS-LRR-like resistance protein, partial [Oryza sativa Indica Group]	9.94152	1	1	1	1	171	19.479	8.43	0.7	0.526	0.762	0.886	0.536	0.194	0	0	1
50300553	putative polyprotein [Oryza sativa Japonica Group]	1.06862	2	8	1	1	1778	201.847	8.78	0.929	0.648	0.546	0.751	0.537	0.019	0	0	2
215708769	unnamed protein product [Oryza sativa Japonica Group]	4.86486	1	1	1	1	185	20.09	8.09	0.758	0.789	1.267	1.446	0.539	0.259	0	0	1
125529277	hypothetical protein OsI_05379 [Oryza sativa Indica Group]	6.72783	2	3	2	1	327	36.06	8.29	0.406	0.363	0.525	0.506	0.54	0.202	0	27.79	2
108710298	membrane associated salt-inducible protein, putative [Oryza sativa Japonica Group]	2.63158	1	1	1	1	456	51.184	10.08	2.532	0.928	0.703	0.959	0.54	0.068	0	0	1
125550744	hypothetical protein OsI_18348 [Oryza sativa Indica Group]	23.9766	6	20	6	1	342	37.63	7.53	1.065	0.88	0.943	0.706	0.541	1.31	0	148.132	6
222619635	hypothetical protein OsJ_04319 [Oryza sativa Japonica Group]	0.783875	1	1	1	1	893	100.198	5.62	1.805	0.636	0.688	0.764	0.543	0.04	0	0	1
78709029	Dynamin-related protein 1C, putative, expressed [Oryza sativa Japonica Group]	3.72168	2	2	1	1	618	69.338	7.61	2.39	0.629	0.817	0.845	0.544	0.108	0	18.53	2
222624973	hypothetical protein OsJ_10963 [Oryza sativa Japonica Group]	1.57068	1	1	1	1	573	62.624	9.63	1.115	0.944	1.093	0.801	0.545	0.083	0	0	1
113645410	Os11g0592000 [Oryza sativa Japonica Group]	10.6667	1	1	1	1	150	16.246	7.93	1.166	0.476	0.911	1.921	0.546	0.259	0	0	1
219915360	unnamed protein product [Oryza sativa]	2.2646	2	2	2	1	839	89.177	6.95	1.192	0.716	0.965	0.852	0.547	0.094	0	42.16	2
47848053	hypothetical protein [Oryza sativa Japonica Group]	25.9259	1	3	1	1	54	5.383	8.98	1.054	0.734	0.917	0.758	0.552	0.585	0	0	1
300537082	unnamed protein product [Oryza sativa]	4.08805	1	1	1	1	318	32.621	9.29	0.673	0.638	0.828	0.941	0.552	0.122	0	0	1
125532645	hypothetical protein OsI_34325 [Oryza sativa Indica Group]	1.71731	1	1	1	1	757	83.179	7.53	1.102	1.039	0.819	0.897	0.554	0.044	0	0	1
1002286759	PREDICTED: probable polyribonucleotide nucleotidyltransferase 1, chloroplastic [Oryza sativa Japonica Group]	7.5388	5	5	5	1	902	97.339	5.91	0.895	0.494	0.6	0.664	0.556	0.233	0	123.342	5
218187425	hypothetical protein OsI_00195 [Oryza sativa Indica Group]	10.7527	1	2	1	1	186	20.086	5.05	0.9	0.892	0.786	0.622	0.558	0.292	0	0	1
109156620	ribosomal protein S8 (chloroplast) [Oryza sativa Indica Group]	15.4412	2	2	2	1	136	15.601	10.98	1.022	0.703	0.783	0.841	0.559	0.52	0	35.16	2
108792639	hypothetical protein [Oryza sativa Japonica Group]	5.82524	1	2	1	1	206	21.345	12.35	0.925	1.045	1.671	1.434	0.56	0.129	0	0	1
937904454	Os02g0591600, partial [Oryza sativa Japonica Group]	7.91367	1	1	1	1	139	15.349	10.8	1.321	0.55	0.679	0.775	0.562	0.259	0	0	1
53791984	hypothetical protein [Oryza sativa Japonica Group]	6.56934	1	1	1	1	137	15.208	10.83	1.074	0.745	0.893	0.827	0.563	0	0	0	1
113623041	Os08g0164800, partial [Oryza sativa Japonica Group]	1.29032	1	1	1	1	620	70.863	8.85	1.068	0.868	0.824	0.886	0.568	0	0	0	1
1002307878	PREDICTED: uncharacterized protein LOC4350579 [Oryza sativa Japonica Group]	7.40038	2	4	2	1	527	60.054	9.31	0.977	0.506	0.457	0.591	0.569	0.059	0	0	2
77550449	retrotransposon protein, putative, unclassified [Oryza sativa Japonica Group]	0.714678	1	1	1	1	1819	205.669	8.54	0.888	0.722	0.692	0.84	0.569	0.019	0	0	1
113548343	Os03g0302800 [Oryza sativa Japonica Group]	6.07477	1	1	1	1	214	23.758	7.25	1.217	0.592	1.3	0.958	0.569	0.155	0	0	1
1002231488	PREDICTED: ubiquitin carboxyl-terminal hydrolase 13 [Oryza sativa Japonica Group]	0.900901	1	8	1	1	1110	129.015	5.68	3.068	0.744	1.159	0.7	0.57	0.063	0	0	1
32526661	putative water stress induced tonoplast intrinsic protein [Oryza sativa Japonica Group]	5.51724	1	1	1	1	290	30.297	8.95	1.279	0.903	1.046	0.845	0.57	0.179	0	78.54	1
222629759	hypothetical protein OsJ_16589 [Oryza sativa Japonica Group]	2.1021	1	1	1	1	666	71.779	7.74	0.705	0.817	0.824	1.112	0.571	0.054	0	0	1
218186089	hypothetical protein OsI_36791 [Oryza sativa Indica Group]	1.62722	1	1	1	1	676	73.978	5.57	1.947	0.861	0.819	1.101	0.572	0.062	0	16.72	1
222625085	hypothetical protein OsJ_11179 [Oryza sativa Japonica Group]	0.913242	1	1	1	1	876	98.114	8.59	0.893	0.675	0.78	0.709	0.573	0.036	0	0	1
218195413	hypothetical protein OsI_17070 [Oryza sativa Indica Group]	10	1	1	1	1	110	10.886	8.07	0.661	0.538	0.634	0.778	0.573	0.585	0	0	1
1002262415	PREDICTED: polyadenylate-binding protein 2 [Oryza sativa Japonica Group]	3.79363	1	1	1	1	659	71.186	8.85	0.939	0.516	1.42	0.905	0.574	0.061	0	0	1
1002270962	PREDICTED: uncharacterized protein LOC4339729 isoform X1 [Oryza sativa Japonica Group]	1.2761	1	3	1	1	862	90.805	5.53	0.566	0.551	0.567	0.562	0.576	0.125	0	0	1
13992694	Putative gypsy-like retroelement [Oryza sativa Japonica Group]	2.65487	1	1	1	1	452	50.997	9.26	1.047	0.785	0.964	0.82	0.579	0.07	0	0	1
125564519	hypothetical protein OsI_32193 [Oryza sativa Indica Group]	3.4749	1	1	1	1	259	28.39	7.72	1.032	0.785	0.915	1.133	0.579	0.155	0	0	1
46805399	hypothetical protein [Oryza sativa Japonica Group]	5.88235	1	1	1	1	323	34.305	10.33	0.623	0.621	0.612	0.655	0.581	0.116	0	0	1
125539921	hypothetical protein OsI_07691 [Oryza sativa Indica Group]	2.2449	1	1	1	1	490	55.438	9.31	0.848	0.756	1.262	0.751	0.585	0.077	0	0	1
125536163	hypothetical protein OsI_37872 [Oryza sativa Indica Group]	5.92105	1	1	1	1	304	32.503	7.52	1.144	0.873	1.057	0.942	0.585	0.179	0	0	1
1002284418	PREDICTED: cytochrome b-c1 complex subunit 7-like [Oryza sativa Japonica Group]	6.28571	1	1	1	1	175	20.189	10.43	0.893	0.646	0.771	0.821	0.586	0.155	0	0	1
937939147	Os11g0484500 [Oryza sativa Japonica Group]	7.67717	4	7	2	1	508	54.266	6.47	1.046	0.757	0.613	0.865	0.586	0.322	0	20.3	4
15217203	Putative retroelement [Oryza sativa Japonica Group]	0.458482	1	1	1	1	1963	215.878	9.17	2.406	1.151	1.158	0.945	0.587	0.018	0	0	1
215765200	unnamed protein product [Oryza sativa Japonica Group]	22.7848	2	3	1	1	158	17.425	9.88	0.982	0.677	0.821	0.934	0.589	1.154	0	0	2
937938899	Os11g0430000 [Oryza sativa Japonica Group]	2.50482	1	1	1	1	519	57.94	6.48	0.704	0.725	0.908	1.009	0.589	0.077	0	0	1
37694731	NADP malic enzyme [Oryza sativa Japonica Group]	14.7368	7	13	1	1	570	62.895	5.76	0.966	0.705	0.672	0.754	0.591	0.668	0	181.099	7
25990344	lipid transfer protein [Oryza sativa Indica Group]	10.7438	1	2	1	1	121	12.137	8.91	1.146	1.406	1.032	1.001	0.591	0.259	0	49.7095	1
20161500	chloroplast 50S ribosomal protein L31-like [Oryza sativa Japonica Group]	8.14815	1	4	1	1	135	15.205	5.53	0.906	1.207	0.983	0.862	0.596	1.154	0	63.1027	1
255677861	Os07g0543200 [Oryza sativa Japonica Group]	2.37929	3	3	3	1	1429	159.331	5.12	0.99	0.936	1.007	0.963	0.596	0.082	0	40.92	3
222617785	hypothetical protein OsJ_00475 [Oryza sativa Japonica Group]	0.808625	1	1	1	1	1113	124.51	8.03	0.668	1.466	1.398	1.105	0.596	0.039	0	0	1
937929489	Os08g0226633 [Oryza sativa Japonica Group]	9.09091	1	1	1	1	99	11.069	9.98	1.137	0.956	0.822	1.114	0.596	0.468	0	0	1
38345118	OSJNBa0067G20.17 [Oryza sativa Japonica Group]	5.7971	1	1	1	1	276	31.957	9.25	0.437	0.42	0.59	0.561	0.597	0	0	0	1
113648650	Os12g0145100 [Oryza sativa Japonica Group]	4.62185	1	1	1	1	238	25.182	5.87	1.277	0.83	0.787	0.584	0.6	0.155	0	44.57	1
15408729	hypothetical protein [Oryza sativa Japonica Group]	1.20301	1	1	1	1	665	72.998	6.7	0.972	0.856	0.952	0.738	0.601	0.059	0	0	1
222623828	hypothetical protein OsJ_08695 [Oryza sativa Japonica Group]	24.3243	2	2	2	1	111	11.53	5.15	1.039	0.82	0.833	0.794	0.603	0.931	0	44.96	2
1002312714	PREDICTED: osmotin-like protein [Oryza sativa Japonica Group]	20.1717	3	15	3	1	233	23.772	6.71	1.073	1.332	1.034	0.852	0.604	3.642	0	300.551	3
113595005	Os06g0178700 [Oryza sativa Japonica Group]	5.64972	1	1	1	1	354	39.687	5.62	1.323	0.785	0.945	0.964	0.604	0.093	0	0	1
218196908	hypothetical protein OsI_20192 [Oryza sativa Indica Group]	3.22581	1	1	1	1	310	32.841	9.01	1.219	0.754	0.846	0.89	0.605	0.116	0	0	1
116308884	OSIGBa0105N24.2 [Oryza sativa Indica Group]	0.808458	1	1	1	1	1608	183.679	7.2	1.055	0.748	1.034	0.765	0.606	0.021	0	0	1
222640552	hypothetical protein OsJ_27312 [Oryza sativa Japonica Group]	1.30435	1	4	1	1	920	103.81	6.77	1.248	1.088	1.081	0.857	0.606	0.073	0	0	1
1002239555	PREDICTED: myb family transcription factor APL isoform X2 [Oryza sativa Japonica Group]	1.83727	1	1	1	1	381	40.026	7.62	1.906	0.549	1.541	1.022	0.606	0.093	0	0	1
222612535	hypothetical protein OsJ_30905 [Oryza sativa Japonica Group]	1.21951	1	1	1	1	820	92.75	5.64	0.825	0.918	0.93	1.42	0.606	0.048	0	0	1
219910959	unnamed protein product [Oryza sativa]	11.254	3	3	1	1	311	32.441	6.86	1.232	0.963	0.892	0.947	0.61	0.501	1	0	3
1002301366	PREDICTED: uncharacterized protein LOC4349371 isoform X1 [Oryza sativa Japonica Group]	0.441176	1	1	1	1	2040	217.398	6.25	1.142	0.826	0.99	1.391	0.61	0.018	0	0	1
108708666	Leucine Rich Repeat family protein, expressed [Oryza sativa Japonica Group]	1.71116	1	1	1	1	1461	158.682	7.03	0.798	0.681	0.714	0.667	0.612	0.026	0	0	1
255673092	Os01g0265800, partial [Oryza sativa Japonica Group]	3.05344	1	1	1	1	524	52.9	5.62	1.651	0.407	0.552	0.78	0.614	0.096	0	0	1
937897162	Os01g0613900 [Oryza sativa Japonica Group]	4	1	1	1	1	475	51.256	7.25	1.06	0.869	0.84	0.879	0.615	0.08	0	0	1
125558871	hypothetical protein OsI_26551 [Oryza sativa Indica Group]	4.74453	1	1	1	1	274	29.527	9.48	0.882	0.612	0.755	0.842	0.616	0.129	0	0	1
218194182	hypothetical protein OsI_14473 [Oryza sativa Indica Group]	1.16906	1	1	1	1	1112	121.223	8.34	0.945	0.82	0.971	0.951	0.617	0	0	0	1
937925958	Os07g0257600, partial [Oryza sativa Japonica Group]	11.3402	1	1	1	1	97	11.161	9.36	1.092	0.722	0.963	0.805	0.618	0.292	0	0	1
222623048	hypothetical protein OsJ_07117 [Oryza sativa Japonica Group]	9.50324	3	9	1	1	463	49.398	5.22	1.138	0.833	0.739	1.3	0.619	0.389	0	85.8029	3
76057835	ribosomal L32 [Oryza sativa Indica Group]	27.8195	4	6	1	1	133	15.693	10.58	1	0.978	1.07	0.827	0.62	2.511	0	0	4
1002305365	PREDICTED: putative pectinesterase 63 [Oryza sativa Japonica Group]	2.38569	1	1	1	1	503	53.463	8.81	1.075	0.769	0.898	0.963	0.621	0.08	0	0	1
218195546	hypothetical protein OsI_17343 [Oryza sativa Indica Group]	6.17647	1	1	1	1	340	37.111	7.87	1.417	0.62	0.806	0.745	0.622	0.11	0	0	1
218199191	hypothetical protein OsI_25134 [Oryza sativa Indica Group]	4.3578	2	2	2	1	436	46.266	5.01	0.485	0.457	1.401	1	0.622	0.259	0	0	2
108710768	cytokinin receptor CRE1b, putative, expressed [Oryza sativa Japonica Group]	0.691017	1	7	1	1	1013	110.811	6.83	2.87	0.819	1.131	0.813	0.623	0.035	0	17.86	1
149392115	chloroplast chlorophyll a-b binding protein 8, partial [Oryza sativa Indica Group]	46.5969	7	185	1	1	191	20.889	6.16	1.151	0.922	0.915	0.884	0.623	561.341	0	1398.57	7
218195386	hypothetical protein OsI_17011 [Oryza sativa Indica Group]	2.17984	1	1	1	1	1101	121.575	9.5	0.903	0.88	1.24	1.02	0.623	0.032	0	57.85	1
577858969	ribulose 1,5-bisphosphate carboxylase/oxygenase, partial (chloroplast) [Oryza sativa Indica Group]	50.8009	23	6555	1	1	437	48.373	6.8	0.911	0.76	0.779	0.646	0.624	999	0	31213.1	23
1002228346	PREDICTED: uncharacterized protein LOC4324642 [Oryza sativa Japonica Group]	6.76329	1	1	1	1	207	21.82	11.8	0.918	0.647	0.696	0.731	0.624	0.166	0	0	1
125540558	hypothetical protein OsI_08341 [Oryza sativa Indica Group]	4.33526	1	1	1	1	346	35.795	8.37	0.552	0.605	0.658	0.776	0.624	0.116	0	0	1
62732938	hypothetical protein LOC_Os11g09820 [Oryza sativa Japonica Group]	3.28467	2	2	2	1	822	92.596	6.93	0.787	0.651	0.938	1.08	0.624	0.103	0	25.31	2
255676277	Os05g0345500 [Oryza sativa Japonica Group]	10.5263	1	2	1	1	152	17.308	6.73	0.916	0.68	0.85	0.749	0.625	0.585	0	0	1
1002254184	PREDICTED: protein DETOXIFICATION 40 isoform X1 [Oryza sativa Japonica Group]	5.6	1	1	1	1	500	53.804	7.31	0.617	0.682	0.961	1.275	0.625	0.145	0	0	1
417260	RecName: Full=Light-regulated protein; Flags: Precursor	6.25	1	1	1	1	128	13.309	4.51	1.358	1.279	0.752	1.87	0.626	0.468	0	0	1
1002235535	PREDICTED: 60S ribosomal protein L18a [Oryza sativa Japonica Group]	19.6629	4	11	1	1	178	21.386	10.45	0.78	0.691	0.744	0.946	0.628	1.929	0	24.1	4
37806311	hypothetical protein [Oryza sativa Japonica Group]	3.7594	1	1	1	1	399	43.69	5.08	1.243	1.057	0.979	1.012	0.63	0.155	0	0	1
937912310	Os03g0833500, partial [Oryza sativa Japonica Group]	6.89655	2	2	1	1	232	28.418	12.41	0.708	0.828	0.857	1.029	0.631	0.359	0	0	2
218185500	hypothetical protein OsI_35637 [Oryza sativa Indica Group]	19.7107	16	36	1	1	1106	119.157	6.34	0.991	0.37	0.86	1.04	0.631	1.031	0	383.916	16
1002235506	PREDICTED: D-amino-acid transaminase, chloroplastic isoform X1 [Oryza sativa Japonica Group]	4.51807	2	4	2	1	332	35.734	6.04	1.138	0.991	0.848	0.827	0.632	0.468	0	35.38	2
113632012	Os09g0535200 [Oryza sativa Japonica Group]	2.9036	1	1	1	1	861	87.372	11.36	1.174	0.556	0.965	0.765	0.634	0.058	0	0	1
125541519	hypothetical protein OsI_09336 [Oryza sativa Indica Group]	9.83607	1	1	1	1	122	12.969	9.86	1.122	0.714	0.878	0.845	0.634	0.334	0	0	1
219795820	unnamed protein product [Oryza sativa Japonica Group]	6.96721	1	2	1	1	244	26.486	7.53	0.883	0.538	0.773	0.826	0.636	0.166	0	23.75	1
218193528	hypothetical protein OsI_13059 [Oryza sativa Indica Group]	5.66038	1	2	1	1	212	23.105	7.05	1.147	0.927	1.088	1.15	0.637	0.166	0	32.33	1
1002283642	PREDICTED: uncharacterized protein LOC9271129 [Oryza sativa Japonica Group]	0.825309	1	11	1	1	727	80.661	5.73	2.996	0.708	0.62	0.788	0.639	0.099	0	0	1
218201600	hypothetical protein OsI_30252 [Oryza sativa Indica Group]	5.19878	1	1	1	1	327	35.65	5.4	0.811	0.719	0.682	0.783	0.64	0.155	0	0	1
125533168	hypothetical protein OsI_34868 [Oryza sativa Indica Group]	37.2881	4	15	3	1	118	11.461	9.07	1.157	0.952	0.998	0.885	0.642	3.642	1	261.782	4
222624426	hypothetical protein OsJ_09862 [Oryza sativa Japonica Group]	5.76132	1	1	1	1	243	26.016	10.83	1.152	0.864	0.942	0.898	0.642	0.166	0	45.76	1
75122227	RecName: Full=Protein argonaute 1A; Short=OsAGO1a	1.2939	1	1	1	1	1082	120.373	9.39	1.224	0.856	0.942	0.85	0.643	0.034	0	0	1
46390708	unknown protein [Oryza sativa Japonica Group]	9.89011	1	1	1	1	273	29.166	8.72	1.082	1.313	0.934	1.036	0.644	0.179	0	48.38	1
218193491	hypothetical protein OsI_13000 [Oryza sativa Indica Group]	5.2356	1	1	1	1	191	19.818	10.05	1.041	0.549	0.884	0.808	0.647	0.194	0	0	1
218193197	hypothetical protein OsI_12350 [Oryza sativa Indica Group]	14.4578	1	1	1	1	83	9.471	8.78	0.827	0.696	0.876	0.849	0.648	0.778	0	28.96	1
218192086	hypothetical protein OsI_10002 [Oryza sativa Indica Group]	4.13534	1	1	1	1	266	30.603	4.96	0.823	0.782	0.846	0.981	0.648	0.116	0	0	1
125604246	hypothetical protein OsJ_28193 [Oryza sativa Japonica Group]	10.8696	1	1	1	1	138	14.474	5.12	0.799	0.539	0.804	0.885	0.649	0.233	0	57.84	1
125543130	hypothetical protein OsI_10767 [Oryza sativa Indica Group]	3.82653	1	2	1	1	392	42.798	4.93	0.953	0.738	0.783	0.992	0.65	0.16	0	107.708	1
158512869	RecName: Full=Fructokinase-1; AltName: Full=Fructokinase I; AltName: Full=OsFKI	16.0991	4	4	3	1	323	34.707	5.27	0.771	0.596	0.8	0.944	0.651	0.425	0	69.61	4
4680191	putative myb-related protein [Oryza sativa Indica Group]	0.77101	1	2	1	1	1297	144.539	9.76	2.403	0.742	0.941	1.082	0.651	0.033	0	0	1
222634911	hypothetical protein OsJ_20031 [Oryza sativa Japonica Group]	2.51678	1	2	1	1	596	65.939	5.82	0.937	0.872	0.999	0.831	0.652	0.062	0	0	1
125555057	hypothetical protein OsI_22684 [Oryza sativa Indica Group]	6.94864	2	3	1	1	331	35.279	6.68	1.222	1.103	1.323	1.363	0.653	0.318	0	21.03	2
34393701	unknown protein [Oryza sativa Japonica Group]	3.125	1	1	1	1	576	63.118	9.54	0.975	0.784	0.877	0.792	0.654	0.083	0	0	1
125537955	hypothetical protein OsI_05725 [Oryza sativa Indica Group]	2.55102	1	1	1	1	588	63.439	7.08	1.821	0.526	0.727	0.742	0.656	0.061	0	34.04	1
218189919	hypothetical protein OsI_05579 [Oryza sativa Indica Group]	1.2844	1	1	1	1	545	60.681	6.96	1.041	0.682	0.845	0.951	0.656	0.066	0	0	1
222634915	hypothetical protein OsJ_20044 [Oryza sativa Japonica Group]	31.6017	12	41	5	1	462	49.456	5.68	1.07	0.757	0.859	0.827	0.657	2.511	0	920.81	12
125568901	hypothetical protein OsJ_00249 [Oryza sativa Japonica Group]	7.92079	1	1	1	1	101	10.763	8.47	1.637	0.685	0.713	0.919	0.657	0.334	0	0	1
937907127	Os03g0122850, partial [Oryza sativa Japonica Group]	7.95455	1	1	1	1	88	10.089	9.11	1.251	1.088	1.055	0.974	0.657	0	0	0	1
108710565	retrotransposon protein, putative, Ty3-gypsy subclass [Oryza sativa Japonica Group]	5.40541	1	1	1	1	185	21.818	5.11	2.4	0.386	0.683	0.533	0.659	0.155	0	0	1
125562266	hypothetical protein OsI_29971 [Oryza sativa Indica Group]	2.89532	1	1	1	1	449	47.084	9.6	0.602	0.559	0.635	0.694	0.659	0.077	0	44.31	1
215701398	unnamed protein product [Oryza sativa Japonica Group]	2.12766	1	1	1	1	564	61.533	7.33	0.861	0.724	1.011	0.973	0.659	0.08	0	0	1
116310890	B0616E02-H0507E05.6 [Oryza sativa Indica Group]	5.16432	1	1	1	1	213	22.093	10.86	1.205	1.112	1.262	1.198	0.659	0.194	0	0	1
125527493	hypothetical protein OsI_03511 [Oryza sativa Indica Group]	4.87805	1	1	1	1	205	22.043	9.35	1.483	1.316	1.538	0.824	0.66	0.212	0	0	1
218201042	hypothetical protein OsI_28978 [Oryza sativa Indica Group]	10.1562	1	1	1	1	128	13.768	8.59	0.925	0.655	0.913	1.002	0.66	0.292	0	17.63	1
149391949	nucleoside diphosphate kinase [Oryza sativa Indica Group]	28.4768	3	13	2	1	151	16.769	7.5	1.107	1.195	1.184	1.101	0.661	2.162	0	210.215	3
1002309615	PREDICTED: mitochondrial import inner membrane translocase subunit TIM22-2 [Oryza sativa Japonica Group]	4.68085	1	1	1	1	235	24.147	8.34	0.973	0.966	0.879	1.01	0.662	0.194	0	26.31	1
32480330	OSJNBa0042D13.15 [Oryza sativa Japonica Group]	1.94647	1	1	1	1	411	43.818	6.89	0.954	0.889	1.176	1.047	0.662	0	0	0	1
218188808	hypothetical protein OsI_03191 [Oryza sativa Indica Group]	10.4167	2	3	2	1	336	36.667	7.49	0.776	0.653	0.497	0.739	0.664	0.245	0	85.0229	2
37991885	putative polyprotein [Oryza sativa Japonica Group]	1.77365	2	8	1	1	1184	135.143	8.38	0.891	0.694	0.838	0.865	0.666	0.029	0	0	2
937918157	Os05g0268500 [Oryza sativa Japonica Group]	5.38302	2	5	2	1	483	53.732	7.11	0.672	0.58	0.615	0.624	0.667	0.334	0	24.78	2
125564517	hypothetical protein OsI_32190 [Oryza sativa Indica Group]	26.5873	7	11	6	1	252	28.35	5.44	1.248	1.012	1.134	1.02	0.667	2.652	1	98.439	7
255674478	Os03g0332500, partial [Oryza sativa Japonica Group]	8.72483	1	1	1	1	149	16.979	5.63	1.282	0.89	0.749	0.754	0.668	0.233	0	0	1
222616423	hypothetical protein OsJ_34806 [Oryza sativa Japonica Group]	1.13314	1	1	1	1	706	80.287	8.05	0.965	1.55	1.131	0.999	0.668	0.061	0	0	1
255675416	Os04g0395700 [Oryza sativa Japonica Group]	7.47664	1	2	1	1	214	22.208	4.15	0.901	1.215	1.009	1	0.668	0.292	0	40.9608	1
125528546	hypothetical protein OsI_04616 [Oryza sativa Indica Group]	1.87266	1	1	1	1	1068	120.71	7.24	0.936	0.588	1.014	1.077	0.67	0.038	0	0	1
15128455	P0402A09.24 [Oryza sativa Japonica Group]	6.87285	1	1	1	1	291	32.159	7.09	0.969	0.613	0.883	1.045	0.671	0.145	0	54.99	1
218202214	hypothetical protein OsI_31519 [Oryza sativa Indica Group]	5.68182	1	1	1	1	264	28.855	6.29	1.258	0.746	1.028	0.695	0.672	0.212	0	54.14	1
108707757	TPR Domain containing protein, expressed [Oryza sativa Japonica Group]	3.99361	1	1	1	1	626	69.382	8.6	0.991	0.826	1.045	0.889	0.672	0.054	0	0	1
49388877	acyl-activating enzyme 17-like protein [Oryza sativa Japonica Group]	4.09357	1	1	1	1	342	37.452	7.36	0.976	0.59	2.242	1.858	0.672	0.11	0	0	1
218193460	hypothetical protein OsI_12928 [Oryza sativa Indica Group]	5.72917	1	3	1	1	192	20.648	6.67	0.687	0.75	0.733	0.75	0.673	0.233	0	49.5667	1
77556903	Eukaryotic aspartyl protease family protein, expressed [Oryza sativa Japonica Group]	6.95067	2	9	2	1	446	46.209	6.6	0.967	0.83	0.91	0.807	0.673	0.259	0	72.1843	2
937937874	Os11g0160000, partial [Oryza sativa Japonica Group]	8.99654	1	1	1	1	289	32.593	7.75	0.776	0.891	0.964	1.303	0.673	0.129	0	0	1
1002309973	PREDICTED: histone deacetylase 14 isoform X1 [Oryza sativa Japonica Group]	1.80587	1	1	1	1	443	48.069	6.68	0.923	0.622	0.732	0.837	0.674	0.096	0	0	1
255676121	Os05g0200100, partial [Oryza sativa Japonica Group]	4.329	1	1	1	1	231	25.441	8.69	0.796	0.708	0.88	1.225	0.674	0.145	0	0	1
222616924	hypothetical protein OsJ_35791 [Oryza sativa Japonica Group]	3.16574	1	1	1	1	537	61.34	7.81	1.318	0.558	0.721	0.706	0.675	0	0	0	1
937923886	Os06g0640599, partial [Oryza sativa Japonica Group]	6.84932	1	1	1	1	146	16.133	6.14	0.771	0.712	0.912	0.736	0.675	0.194	0	0	1
937921047	Os06g0129700 [Oryza sativa Japonica Group]	6.76923	1	4	1	1	325	34.848	8.25	1.013	0.701	1.121	1.089	0.675	0.083	0	0	1
218192967	hypothetical protein OsI_11879 [Oryza sativa Indica Group]	5.98802	2	3	2	1	334	36.362	8.06	0.566	0.364	0.58	0.992	0.676	0.245	0	0	2
110288966	retrotransposon protein, putative, Ty1-copia subclass [Oryza sativa Japonica Group]	0.583864	1	3	1	1	1884	213.878	8.22	1.152	1.372	1.29	1.314	0.676	0.018	0	0	1
125559600	hypothetical protein OsI_27329 [Oryza sativa Indica Group]	21.3018	5	10	3	1	338	35.356	8.13	1.145	0.966	1.02	0.936	0.678	0.931	2	79.5648	5
56202372	hypothetical protein [Oryza sativa Japonica Group]	17.7914	1	1	1	1	163	17.909	9.58	0.926	0.743	0.701	0.726	0.68	0	0	0	1
222632364	hypothetical protein OsJ_19346 [Oryza sativa Japonica Group]	8.73786	1	1	1	1	103	11.204	7.5	1.138	1.011	1.232	1.28	0.68	0.468	0	0	1
51090956	gamma response I protein-like [Oryza sativa Japonica Group]	2.09424	1	1	1	1	573	64.7	7.01	0.979	0.858	1.053	0.847	0.681	0.046	0	0	1
222617806	hypothetical protein OsJ_00525 [Oryza sativa Japonica Group]	2.10526	1	1	1	1	380	41.91	9.66	1.206	0.758	0.914	1.088	0.683	0.07	0	0	1
218188314	hypothetical protein OsI_02148 [Oryza sativa Indica Group]	4.93827	1	1	1	1	324	35.763	9.03	0.86	0.642	0.795	0.869	0.684	0.122	0	0	1
108710089	DNA-directed RNA polymerase II 135 kDa polypeptide, putative, expressed [Oryza sativa Japonica Group]	2.94599	3	4	3	1	1222	138.32	7.09	0.651	0.519	0.661	0.717	0.685	0.088	0	44.5903	3
113631655	Os09g0467100 [Oryza sativa Japonica Group]	8.68486	2	3	2	1	403	44.134	6.47	0.841	0.627	0.79	0.978	0.685	0.269	0	36.2876	2
1002293404	PREDICTED: auxin-repressed 12.5 kDa protein [Oryza sativa Japonica Group]	11.1111	1	1	1	1	144	14.693	9.77	0.711	0.633	0.635	0.684	0.686	0.389	0	0	1
113549865	Os03g0769100 [Oryza sativa Japonica Group]	12.5561	2	4	2	1	223	24.227	10.13	1.012	0.856	1.058	0.859	0.686	0.585	0	79.6221	2
51854277	putative eukaryotic translation initiation factor (eIF3d) [Oryza sativa Japonica Group]	5.47009	2	2	1	1	585	65.04	5.48	0.692	0.615	0.719	0.87	0.686	0.133	0	48.38	2
1002277766	PREDICTED: GDSL esterase/lipase At5g45910 [Oryza sativa Japonica Group]	12.7717	4	9	4	1	368	39.452	7.84	1.079	0.949	0.914	0.834	0.687	1.154	0	85.9049	4
125557203	hypothetical protein OsI_24857 [Oryza sativa Indica Group]	8.53659	1	1	1	1	246	26.961	8.13	1.337	0.66	0.717	0.849	0.687	0.259	0	0	1
125547151	hypothetical protein OsI_14768 [Oryza sativa Indica Group]	1.96078	1	1	1	1	408	45.358	7.85	1.633	0.637	0.759	0.873	0.687	0.077	0	0	1
937901841	Os02g0138600 [Oryza sativa Japonica Group]	2.4	1	2	1	1	375	42.001	8.31	1.017	0.868	0.896	0.931	0.687	0.11	0	0	1
937900235	Os01g0948400, partial [Oryza sativa Japonica Group]	4.91228	1	2	1	1	285	30.043	8.46	0.866	0.623	0.922	1.103	0.688	0.145	0	43.91	1
125538349	hypothetical protein OsI_06114 [Oryza sativa Indica Group]	8.4507	1	1	1	1	213	23.67	5.15	1.277	1.049	0.834	1.144	0.688	0.292	0	0	1
110288714	transposon protein, putative, unclassified [Oryza sativa Japonica Group]	1.01758	1	1	1	1	1081	120.271	8.48	1.209	0.867	1.253	0.988	0.689	0	0	0	1
108709378	transposon protein, putative, Mutator sub-class [Oryza sativa Japonica Group]	2.08333	1	1	1	1	528	60.291	5.78	1.081	0.845	0.905	0.948	0.69	0.062	0	0	1
1002264656	PREDICTED: uncharacterized protein LOC4335160 isoform X1 [Oryza sativa Japonica Group]	2.06612	1	1	1	1	484	52.437	4.74	0.85	0.659	0.834	0.69	0.691	0.116	0	0	1
50726196	unknown protein [Oryza sativa Japonica Group]	13.8462	1	2	1	1	130	14.648	6.52	0.942	0.879	0.937	0.978	0.691	0.259	0	131.31	1
222640345	hypothetical protein OsJ_26879 [Oryza sativa Japonica Group]	11.7647	1	1	1	1	221	23.954	6.79	0.966	0.609	0.811	0.927	0.692	0.194	0	0	1
937905539	Os02g0714300 [Oryza sativa Japonica Group]	2.46914	1	1	1	1	486	52.871	4.63	1.251	0.732	0.747	0.993	0.692	0.08	0	0	1
113610525	Os07g0170100 [Oryza sativa Japonica Group]	5.94595	1	3	1	1	370	39.701	5.92	1.199	0.606	0.91	1.029	0.692	0.105	0	29.79	1
125539800	hypothetical protein OsI_07571 [Oryza sativa Indica Group]	1.93548	1	1	1	1	465	47.58	8.28	1.146	0.989	1.016	1.029	0.693	0.066	0	0	1
222623356	hypothetical protein OsJ_07762 [Oryza sativa Japonica Group]	5.77617	3	31	3	1	554	60.662	8.13	1.04	0.742	0.85	0.808	0.694	0.403	0	155.21	3
218336363	unnamed protein product [Oryza sativa]	3.24675	1	2	1	1	308	31.715	7.78	0.859	0.721	0.906	1.001	0.694	0.233	0	0	1
937901829	Os02g0137700 [Oryza sativa Japonica Group]	2.34114	1	1	1	1	598	64.035	8.9	1.154	1	0.991	1.021	0.694	0.064	0	0	1
1002263223	PREDICTED: stem-specific protein TSJT1 [Oryza sativa Japonica Group]	5.03876	1	2	1	1	258	27.773	6.52	0.822	1.377	1.093	1.156	0.694	0.259	0	44.58	1
215708781	unnamed protein product [Oryza sativa Japonica Group]	28.0543	3	3	3	1	221	23.71	4.44	1.22	0.633	0.781	0.892	0.695	0.874	0	52.21	3
113533478	Os01g0693800, partial [Oryza sativa Japonica Group]	8.21168	4	5	4	1	548	59.853	6.87	1.06	0.712	0.905	0.895	0.695	0.389	0	49.41	4
255678709	Os09g0249900, partial [Oryza sativa Japonica Group]	8.21256	2	2	2	1	207	22.682	9.01	0.927	0.674	0.888	0.924	0.695	0.359	0	27.37	2
125560179	hypothetical protein OsI_27846 [Oryza sativa Indica Group]	4.01003	1	3	1	1	399	43.02	5.31	1.015	0.753	0.899	0.864	0.696	0.093	0	36.16	1
218199588	hypothetical protein OsI_25970 [Oryza sativa Indica Group]	0.681431	1	1	1	1	1174	134.189	6.47	0.89	0.662	0.944	0.914	0.696	0	0	0	1
157830477	Chain A, Lipid Transfer Protein From Rice Seeds, Nmr, 14 Structures	67.033	5	13	2	1	91	8.903	9.1	1.1	1.034	1.18	1.073	0.696	9	3	151.954	5
56784400	unknown protein [Oryza sativa Japonica Group]	9.61538	2	2	2	1	312	34.682	8.51	1.204	0.932	0.924	1.088	0.696	0.292	0	36.96	2
215687372	unnamed protein product [Oryza sativa Japonica Group]	2.12766	1	1	1	1	517	55.584	8.66	1.088	0.591	1.04	1.01	0.697	0.089	0	46.3	1
21741576	OSJNBa0094O15.6 [Oryza sativa Japonica Group]	1.43062	1	1	1	1	699	80.948	9.38	0.931	0.618	0.771	0.744	0.698	0.051	0	0	1
222626116	hypothetical protein OsJ_13255 [Oryza sativa Japonica Group]	10.7527	1	1	1	1	186	20.331	5.29	0.848	0.746	0.962	0.901	0.698	0.259	0	61.67	1
1002278512	PREDICTED: carboxyl-terminal-processing peptidase 3, chloroplastic [Oryza sativa Japonica Group]	3.05927	1	2	1	1	523	55.867	6.25	0.972	0.687	0.853	0.94	0.698	0.064	0	74.5969	1
222613140	hypothetical protein OsJ_32170 [Oryza sativa Japonica Group]	12.6904	2	3	2	1	197	21.65	5.45	0.68	0.723	0.837	0.853	0.699	0.425	0	51.64	2
52075668	hypothetical protein [Oryza sativa Japonica Group]	4.71698	1	1	1	1	212	23.899	7.49	0.867	0.941	1.156	0.943	0.699	0.145	0	0	1
21644609	1,3-beta-glucan synthase component-like [Oryza sativa Japonica Group]	0.282646	1	1	1	1	1769	204.778	9.45	1.064	0.496	0.666	0.796	0.7	0.018	0	0	1
937906233	Os02g0787600 [Oryza sativa Japonica Group]	1.01215	1	1	1	1	988	107.184	6.83	1.055	0.631	0.754	0.891	0.7	0.04	0	0	1
18378607	polyprotein [Oryza sativa Japonica Group]	1.7663	1	1	1	1	1472	166.399	7.78	1.132	0.818	0.947	0.991	0.702	0.022	0	0	1
108707081	transcription factor HBP-1a, putative, expressed [Oryza sativa Japonica Group]	3.65535	1	1	1	1	383	41.033	9.32	0.812	0.709	0.862	1.018	0.702	0.194	0	32.75	1
125569849	hypothetical protein OsJ_01229 [Oryza sativa Japonica Group]	1.46082	1	1	1	1	753	83.341	8.12	0.899	0.809	0.775	1.02	0.702	0.046	0	0	1
108710688	immunophilin, putative, expressed [Oryza sativa Japonica Group]	5.95238	1	1	1	1	252	26.608	7.96	1.799	0.577	0.648	0.891	0.703	0.233	0	0	1
125535569	hypothetical protein OsI_37250 [Oryza sativa Indica Group]	3.84615	1	1	1	1	312	33.552	8.92	0.841	0.707	0.706	0.893	0.703	0.145	0	0	1
125535176	hypothetical protein OsI_36898 [Oryza sativa Indica Group]	2.45902	2	7	1	1	854	90.397	5.44	0.931	0.665	0.677	1.438	0.704	0.136	0	0	2
1002314010	PREDICTED: probable galactinol--sucrose galactosyltransferase 2 isoform X1 [Oryza sativa Japonica Group]	4.47761	1	2	1	1	201	21.336	6.67	0.826	1.428	0.801	0.584	0.705	0.233	0	0	1
353685180	ribosomal protein S3 (chloroplast) [Oryza sativa Indica Group]	23.0126	6	7	6	1	239	27.501	9.74	1.028	0.886	0.861	0.854	0.705	1.254	0	51.4221	6
255673102	Os01g0270700 [Oryza sativa Japonica Group]	5.37428	1	3	1	1	521	54.997	6.33	1.496	0.439	0.961	1.08	0.705	0.075	0	0	1
218190642	hypothetical protein OsI_07032 [Oryza sativa Indica Group]	6.99708	2	2	2	1	343	37.371	7.03	0.713	0.62	1.271	0.806	0.706	0.233	0	0	2
218192188	hypothetical protein OsI_10231 [Oryza sativa Indica Group]	10.8225	2	5	2	1	231	24.713	8.43	1.095	0.627	0.846	0.892	0.706	0.334	0	76.53	2
38567882	OSJNBa0036B21.10 [Oryza sativa Japonica Group]	2.78746	1	3	1	1	574	61.084	9.11	0.987	0.856	1.097	1.002	0.706	0.155	0	109.605	1
222635541	hypothetical protein OsJ_21286 [Oryza sativa Japonica Group]	3.125	1	1	1	1	224	24.521	4.53	1.309	0.64	1.069	0.93	0.707	0.292	0	0	1
125554810	hypothetical protein OsI_22433 [Oryza sativa Indica Group]	11.165	2	9	1	1	206	23.988	5.64	1.421	1.088	0.883	0.737	0.708	0.501	0	35.07	2
62733267	hypothetical protein [Oryza sativa Japonica Group]	69.4444	1	1	1	1	36	3.558	10.02	1.415	0.924	0.879	0.805	0.708	9	0	0	1
125557747	hypothetical protein OsI_25429 [Oryza sativa Indica Group]	39.8551	4	6	1	1	138	14.742	5.52	0.878	0.548	0.843	0.88	0.708	2.162	0	63.1147	4
222622386	hypothetical protein OsJ_05802 [Oryza sativa Japonica Group]	4.82759	1	1	1	1	145	15.496	5.21	0.816	0.545	0.779	0.952	0.708	0.259	0	0	1
222628780	hypothetical protein OsJ_14616 [Oryza sativa Japonica Group]	1.59176	1	1	1	1	1068	114.174	8.82	0.883	0.86	1.123	1.089	0.709	0.033	0	36.7	1
222619911	hypothetical protein OsJ_04839 [Oryza sativa Japonica Group]	16.8478	2	5	2	1	184	20.539	9.99	1.021	1.049	0.971	0.853	0.71	0.585	0	74.2198	2
215692514	unnamed protein product [Oryza sativa Japonica Group]	24.5955	6	13	6	1	309	34.135	8.38	1.027	1.321	1.064	0.874	0.71	1.565	0	55.0967	6
218185050	hypothetical protein OsI_34716 [Oryza sativa Indica Group]	2.5	1	1	1	1	720	83.258	5.06	0.785	0.693	0.82	0.885	0.71	0.054	0	47	1
149391105	zac, putative [Oryza sativa Indica Group]	14.9425	1	3	1	1	174	18.948	7.06	0.99	0.612	0.838	0.933	0.71	0.233	0	0	1
113565937	Os04g0692200 [Oryza sativa Japonica Group]	2.82132	1	3	1	1	319	35.156	4.98	1.146	0.887	1.128	1.128	0.71	0.359	0	0	1
222624777	hypothetical protein OsJ_10548 [Oryza sativa Japonica Group]	2.57967	2	2	2	1	659	72.151	8.9	1.008	0.947	1.087	1.205	0.71	0.122	0	0	2
113548693	Os03g0376800 [Oryza sativa Japonica Group]	3.69004	1	1	1	1	542	57.808	6.89	0.585	0.493	0.714	0.715	0.711	0.059	0	0	1
937932299	Os09g0279500 [Oryza sativa Japonica Group]	36.7347	7	17	7	1	245	26.665	8.41	1.125	0.807	0.921	0.875	0.711	3.437	0	230.346	7
222617988	hypothetical protein OsJ_00891 [Oryza sativa Japonica Group]	1.94611	1	1	1	1	668	72.589	5.8	1.009	0.759	0.893	1.034	0.711	0.054	0	0	1
113622828	Os08g0117100 [Oryza sativa Japonica Group]	5.64263	1	9	1	1	319	35.92	6.48	1.065	1.134	1.069	1.101	0.711	0.222	0	491.409	1
215737162	unnamed protein product [Oryza sativa Japonica Group]	1.40351	1	2	1	1	570	62.793	6.43	1.088	0.749	0.844	0.819	0.712	0.07	0	0	1
125557818	hypothetical protein OsI_25493 [Oryza sativa Indica Group]	34.4538	3	10	3	1	119	11.936	9.76	1.048	0.979	0.929	0.851	0.712	2.594	0	209.891	3
1002283081	PREDICTED: LOW QUALITY PROTEIN: mitochondrial import inner membrane translocase subunit TIM17-2-like [Oryza sativa Japonica Group]	11.8644	1	1	1	1	118	12.583	9.98	1.365	0.865	1.02	0.955	0.713	0.259	0	0	1
1002310961	PREDICTED: upstream activation factor subunit spp27 [Oryza sativa Japonica Group]	13.2911	2	2	2	1	158	16.82	10.64	1.187	0.857	0.903	1.08	0.713	0.425	0	42.25	2
125536126	hypothetical protein OsI_37834 [Oryza sativa Indica Group]	1.28505	1	1	1	1	856	92.92	7.03	2.077	0.883	0.777	0.832	0.714	0.064	0	0	1
218200191	hypothetical protein OsI_27196 [Oryza sativa Indica Group]	0.980392	1	1	1	1	1734	197.255	5.72	1.057	0.774	1.08	1.246	0.715	0.02	0	0	1
2331137	glyceraldehyde-3-phosphate dehydrogenase, partial [Oryza sativa Japonica Group]	45.8955	11	357	1	1	268	28.313	9.57	1.225	0.868	1.061	0.95	0.716	20.544	0	1752.44	11
290790576	NADH-plastoquinone oxidoreductase subunit J (chloroplast) [Oryza sativa Japonica Group]	22.3404	3	4	3	1	188	22.214	8.63	1.113	0.802	0.905	0.89	0.717	0.585	0	41.2	3
1002254575	PREDICTED: phosphoglucan phosphatase DSP4, amyloplastic isoform X1 [Oryza sativa Japonica Group]	6.25	2	3	2	1	368	41.497	6.64	0.82	0.893	0.753	0.791	0.718	0.186	0	0	2
222629654	hypothetical protein OsJ_16368 [Oryza sativa Japonica Group]	4.46735	1	1	1	1	291	31.651	5.26	1.234	1.105	1.402	1.262	0.718	0.116	0	0	1
125543561	hypothetical protein OsI_11237 [Oryza sativa Indica Group]	14.5038	2	11	1	1	131	13.961	4.68	0.753	0.692	0.746	0.71	0.719	2.728	0	85.3448	2
1002287528	PREDICTED: protein odr-4 homolog isoform X1 [Oryza sativa Japonica Group]	1.26316	1	1	1	1	475	51.215	5.64	0.797	0.476	0.575	0.713	0.719	0.083	0	0	1
218196721	hypothetical protein OsI_19812 [Oryza sativa Indica Group]	22.2222	11	35	11	1	414	44.927	8.59	1.084	1.028	0.974	0.869	0.719	1.548	0	353.135	11
1002278615	PREDICTED: phosphomannomutase/phosphoglucomutase isoform X1 [Oryza sativa Japonica Group]	5.28	3	3	3	1	625	67.72	6.58	1.153	0.879	0.895	0.893	0.719	0.17	0	32.97	3
222619340	hypothetical protein OsJ_03651 [Oryza sativa Japonica Group]	1.21457	1	3	1	1	494	53.337	8.4	2.978	0.662	0.738	0.903	0.719	0.186	0	0	1
125543709	hypothetical protein OsI_11398 [Oryza sativa Indica Group]	24.3968	8	15	6	1	373	41.667	6.74	1.049	1.016	0.918	1.014	0.72	1.154	2	22.09	8
108862825	phospholipase C, putative, expressed [Oryza sativa Japonica Group]	1.86441	1	1	1	1	590	65.472	6.89	0.993	0.786	1.024	1.412	0.72	0.07	0	0	1
218197811	hypothetical protein OsI_22179 [Oryza sativa Indica Group]	1.48368	1	1	1	1	674	74.642	7.2	0.741	0.612	0.808	0.705	0.721	0.047	0	0	1
19386842	P0648C09.9 [Oryza sativa Japonica Group]	6.68842	4	7	1	1	613	66.417	4.67	0.721	0.661	0.584	0.727	0.721	0.401	0	36.2	4
218196088	hypothetical protein OsI_18450 [Oryza sativa Indica Group]	7.21477	3	4	3	1	596	65.087	6.09	0.953	0.677	0.869	0.924	0.721	0.225	0	89.6248	3
510373920	RecName: Full=Divinyl chlorophyllide a 8-vinyl-reductase, chloroplastic; Flags: Precursor	5.67901	2	2	2	1	405	43.24	7.08	1.188	0.776	0.934	1.015	0.721	0.11	0	0	2
125559597	hypothetical protein OsI_27326 [Oryza sativa Indica Group]	25	5	7	4	1	324	33.588	6.19	1.003	1.056	1.297	1.139	0.721	1.929	0	159.689	5
113622849	Os08g0120600 [Oryza sativa Japonica Group]	17.6796	6	26	2	1	362	38.37	7.06	0.774	0.789	0.989	1.178	0.721	0.957	0	328.433	6
218192573	hypothetical protein OsI_11062 [Oryza sativa Indica Group]	34.5455	6	15	6	1	220	24.272	9.33	1.155	0.816	0.887	0.889	0.722	1.336	0	375.413	6
148839631	RecName: Full=50S ribosomal protein L33, chloroplastic	43.9394	3	7	3	1	66	7.638	10.17	1.286	1.632	1.258	0.952	0.722	14.849	0	42.72	3
49387673	hypothetical protein [Oryza sativa Japonica Group]	2.43161	1	1	1	1	329	36.22	9.86	0.979	0.787	0.86	0.765	0.723	0.093	0	0	1
1002305724	PREDICTED: ankyrin repeat-containing protein At5g02620-like [Oryza sativa Japonica Group]	4.55975	1	3	1	1	636	68.872	8.16	0.883	0.637	0.872	0.841	0.723	0.072	0	0	1
1002292597	PREDICTED: dicarboxylate transporter 2.1, chloroplastic [Oryza sativa Japonica Group]	3.96396	2	2	2	1	555	58.983	9.74	0.829	0.557	0.791	0.847	0.723	0.245	0	42.57	2
215692554	unnamed protein product [Oryza sativa Japonica Group]	2.42424	1	2	1	1	330	34.796	8.85	1.112	1.454	0.916	0.872	0.723	0.11	0	0	1
215686394	unnamed protein product [Oryza sativa Japonica Group]	36	2	4	1	1	125	13.565	9.45	0.784	0.703	0.687	0.988	0.723	0.389	1	0	2
937905954	Os02g0758000 [Oryza sativa Japonica Group]	5.45455	1	1	1	1	220	24.082	7.5	0.767	0.535	1.722	0.925	0.724	0.116	0	35.91	1
222636543	hypothetical protein OsJ_23317 [Oryza sativa Japonica Group]	10.8007	4	6	1	1	537	59.762	7.15	1.722	0.688	0.723	0.736	0.725	0.377	0	134.073	4
12082335	thioredoxin h [Oryza sativa Japonica Group]	6.61157	1	1	1	1	121	13.199	5.08	0.899	0.684	0.763	0.854	0.725	0.292	0	0	1
125558552	hypothetical protein OsI_26226 [Oryza sativa Indica Group]	7.55814	1	1	1	1	172	18.488	5.26	1.538	0.895	0.88	0.985	0.726	0.179	0	0	1
218186171	hypothetical protein OsI_36954 [Oryza sativa Indica Group]	1.10011	1	1	1	1	909	104.047	7.99	2.57	0.563	0.586	0.729	0.727	0.044	0	0	1
125597811	hypothetical protein OsJ_21923 [Oryza sativa Japonica Group]	4.97076	1	1	1	1	342	38.672	6.09	1.162	0.665	0.632	0.783	0.727	0.096	0	0	1
125556349	hypothetical protein OsI_23986 [Oryza sativa Indica Group]	7.35294	1	2	1	1	136	14.752	7.97	0.802	0.698	0.772	0.842	0.727	0.233	0	0	1
125532569	hypothetical protein OsI_34241 [Oryza sativa Indica Group]	15.0538	1	1	1	1	93	9.402	8.91	0.908	0.725	0.792	0.942	0.727	0.778	0	31.01	1
937922182	Os06g0256500, partial [Oryza sativa Japonica Group]	19.2243	11	13	2	1	593	65.042	7.11	0.792	0.691	0.773	0.808	0.728	0.995	0	88.31	11
23617179	hypothetical protein [Oryza sativa Japonica Group]	10.1266	1	1	1	1	79	8.341	4.81	1.254	0.787	0.84	0.835	0.728	1.154	0	0	1
125527381	hypothetical protein OsI_03394 [Oryza sativa Indica Group]	2.35988	1	1	1	1	339	37.024	6.7	1.16	0.845	1.04	1.091	0.728	0.122	0	0	1
257662236	unnamed protein product [Oryza sativa Japonica Group]	2.05279	1	1	1	1	341	37.377	8.46	0.814	0.635	0.826	0.826	0.729	0.11	0	0	1
222619148	hypothetical protein OsJ_03214 [Oryza sativa Japonica Group]	3.86399	1	4	1	1	647	70.191	8.65	0.905	0.723	0.933	0.869	0.729	0.119	0	18.45	1
219905433	unnamed protein product [Oryza sativa]	2.61076	2	5	2	1	1264	137.021	8.78	0.863	0.827	0.87	1.112	0.729	0.056	0	39.58	2
218192725	hypothetical protein OsI_11358 [Oryza sativa Indica Group]	11.6279	1	9	1	1	129	14.201	6.38	0.76	0.712	0.763	0.799	0.73	0.585	0	118.398	1
218202598	hypothetical protein OsI_32326 [Oryza sativa Indica Group]	7.49354	2	2	2	1	387	41.783	7.11	0.951	0.722	0.949	0.853	0.731	0.172	0	42.02	2
937905530	Os02g0713400 [Oryza sativa Japonica Group]	14.8036	3	4	1	1	331	34.655	6.64	0.991	0.701	0.978	0.934	0.731	0.468	0	80.3609	3
290790580	ribulose-1,5-bisphosphate carboxylase/oxygenase large subunit (chloroplast) [Oryza sativa Japonica Group]	53.9256	28	7867	0	1	484	53.667	6.8	1.205	1.32	1.052	1.021	0.731	1081.64	3	37770.7	28
937896253	Os01g0382000 [Oryza sativa Japonica Group]	22.561	2	4	2	1	164	17.451	8.02	1.007	1.028	1.123	1.208	0.731	0.874	0	32.09	2
108711556	retrotransposon protein, putative, unclassified [Oryza sativa Japonica Group]	1.0084	1	1	1	1	1190	132.973	7.42	0.917	0.993	0.888	0.507	0.732	0.028	0	0	1
1002270685	PREDICTED: sorting and assembly machinery component 50 homolog A [Oryza sativa Japonica Group]	2.69231	1	3	1	1	520	56.334	5.91	0.784	0.767	1.047	0.682	0.732	0.155	0	29.63	1
53792252	light stress-responsive one-helix protein-like [Oryza sativa Japonica Group]	10.6542	4	20	4	1	535	57.143	8.02	1.112	0.862	0.885	0.911	0.732	0.607	0	337.71	4
57283874	ribulose-1,5-bisphosphate carboxylase/oxygenase large subunit, partial (chloroplast) [Oryza sativa]	54.6218	28	7617	1	1	476	52.76	6.68	0.922	1	0.961	1.048	0.732	1081.64	0	37513.8	28
125537573	hypothetical protein OsI_39292 [Oryza sativa Indica Group]	3.30097	1	1	1	1	515	55.185	8.6	1.257	0.822	1.237	1.053	0.732	0.179	0	29.72	1
1002294905	PREDICTED: uncharacterized protein OsI_031781 [Oryza sativa Japonica Group]	14.1791	2	3	2	1	134	14.013	6.76	1.415	0.912	0.726	0.797	0.733	0.668	0	24.15	2
1002255338	PREDICTED: 50S ribosomal protein L15, chloroplastic [Oryza sativa Japonica Group]	8.36502	3	4	3	1	263	27.86	10.61	0.942	0.734	0.81	0.819	0.733	0.501	0	68.63	3
218190486	hypothetical protein OsI_06742 [Oryza sativa Indica Group]	2.16963	1	1	1	1	507	56.015	8.92	0.832	0.676	0.839	1.11	0.733	0.056	0	0	1
257633902	unnamed protein product [Oryza sativa]	15.0628	3	4	3	1	239	24.483	6.32	1.131	0.749	0.862	0.955	0.735	1.31	0	38.57	3
113639204	Os10g0414500 [Oryza sativa Japonica Group]	5.37313	1	1	1	1	335	36.162	6.7	1.076	0.835	0.912	0.974	0.735	0.122	0	0	1
295802168	unnamed protein product [Oryza sativa]	3.60721	1	1	1	1	499	54.949	8.95	0.936	0.682	0.776	1.054	0.735	0.07	0	0	1
12643054	putative carnitine/acylcarnitine translocase [Oryza sativa Japonica Group]	22.1519	5	8	5	1	316	31.534	9.31	1.171	0.66	0.809	0.791	0.736	0.778	0	93.6486	5
937925316	Os07g0169800 [Oryza sativa Japonica Group]	4.4	1	2	1	1	500	54.344	10.96	1.084	0.76	0.943	0.945	0.736	0.068	0	0	1
116311120	B0103C08-B0602B01.3 [Oryza sativa Indica Group]	1.98675	1	1	1	1	453	50.6	7.78	1.178	0.924	1.03	1.423	0.736	0.086	0	0	1
1002261389	PREDICTED: subtilisin-like protease SBT3.9 [Oryza sativa Japonica Group]	2.92553	2	2	2	1	752	81.199	6.98	0.826	0.688	0.91	0.798	0.737	0.096	0	23.75	2
1002280861	PREDICTED: probable proteasome inhibitor isoform X1 [Oryza sativa Japonica Group]	4.10959	1	2	1	1	292	30.938	5.63	1.46	0.9	1.155	1.376	0.737	0.179	0	15.58	1
206984621	unnamed protein product [Oryza sativa]	28.3422	5	25	3	1	187	20.96	4.83	0.88	1.249	1.107	0.878	0.739	3.125	0	97.0258	5
90265106	H0806H05.1 [Oryza sativa Indica Group]	2.03252	1	1	1	1	738	83.241	9.89	1.077	0.726	0.883	0.932	0.739	0.048	0	0	1
222641966	hypothetical protein OsJ_30102 [Oryza sativa Japonica Group]	4.95495	1	1	1	1	222	23.828	9.25	0.994	0.756	0.895	0.964	0.739	0.194	0	0	1
20279484	unknown protein [Oryza sativa Japonica Group]	11.8919	1	2	1	1	185	20.451	7.83	1.221	0.875	1.004	1.048	0.739	0.233	0	0	1
125588547	hypothetical protein OsJ_13272 [Oryza sativa Japonica Group]	8.78049	2	2	2	1	205	21.81	8.12	0.777	0.717	0.844	0.834	0.74	0.334	0	51.53	2
222628878	hypothetical protein OsJ_14828 [Oryza sativa Japonica Group]	5.10204	1	3	1	1	196	21.776	6.52	0.835	0.724	0.842	0.835	0.74	0.233	0	0	1
1002276277	PREDICTED: ATP-dependent 6-phosphofructokinase 3 [Oryza sativa Japonica Group]	3.22581	1	2	1	1	558	60.668	7.69	0.914	0.807	0.9	0.906	0.74	0.125	0	0	1
125581518	hypothetical protein OsJ_06118 [Oryza sativa Japonica Group]	2.77078	1	2	1	1	397	42.842	5.49	1.031	0.776	0.958	0.953	0.74	0.101	0	60.33	1
218197954	hypothetical protein OsI_22504 [Oryza sativa Indica Group]	12.1212	1	1	1	1	99	10.474	4.36	0.82	0.731	0.787	1.049	0.74	0.389	0	0	1
215708697	unnamed protein product [Oryza sativa Japonica Group]	2.57069	1	1	1	1	389	41.531	7.43	1.239	1.565	1.21	0.714	0.741	0.093	0	0	1
937912375	Os03g0840900 [Oryza sativa Japonica Group]	11.1111	1	6	1	1	126	12.905	7.12	0.838	0.863	0.934	0.989	0.741	0.778	0	61.0068	1
1002261042	PREDICTED: uncharacterized protein LOC4336562 [Oryza sativa Japonica Group]	1.52047	1	1	1	1	855	96.117	8.62	0.813	0.677	0.994	0.903	0.742	0.043	0	24.34	1
51090927	Phospholipase D alpha 2 [Oryza sativa Japonica Group]	4.52876	3	3	1	1	817	91.261	7.03	0.976	0.742	0.888	0.928	0.742	0.118	0	0	3
83571778	putative nitrate-induced NOI protein [Oryza sativa Indica Group]	6.01093	1	1	1	1	183	20.422	8.76	1.468	1.255	1.254	0.967	0.742	0	0	0	1
125571252	hypothetical protein OsJ_02684 [Oryza sativa Japonica Group]	1.91847	1	1	1	1	417	46.328	5.92	1.204	1.02	1.263	1.24	0.742	0.08	0	0	1
218199055	hypothetical protein OsI_24818 [Oryza sativa Indica Group]	22.6415	1	1	1	1	106	11.601	10.8	1.059	0.747	0.949	1.099	0.743	0.292	0	0	1
222617519	hypothetical protein OsJ_36952 [Oryza sativa Japonica Group]	1.53139	1	1	1	1	653	73.024	6.58	1.116	0.74	0.957	0.895	0.744	0.064	0	0	1
125539452	hypothetical protein OsI_07209 [Oryza sativa Indica Group]	19.7674	1	3	1	1	86	9.546	8.73	0.932	0.661	0.83	0.95	0.744	2.162	0	62.5458	1
218198531	hypothetical protein OsI_23674 [Oryza sativa Indica Group]	1.31435	1	1	1	1	913	102.03	8.85	0.951	1.089	1.005	1.097	0.744	0.04	0	0	1
125595806	hypothetical protein OsJ_19872 [Oryza sativa Japonica Group]	4.04412	1	1	1	1	272	28.95	7.59	0.854	0.567	0.767	0.872	0.745	0.122	0	0	1
125528843	hypothetical protein OsI_04915 [Oryza sativa Indica Group]	2.63158	2	3	2	1	950	103.709	5.76	0.691	0.688	0.741	0.784	0.746	0.076	0	0	2
46806731	hypothetical protein [Oryza sativa Japonica Group]	26	1	1	1	1	50	5.712	11.8	1.138	0.92	1.027	0.811	0.746	0.778	0	0	1
125583180	hypothetical protein OsJ_07850 [Oryza sativa Japonica Group]	16.263	5	11	2	1	289	31.077	9.6	1.398	1.141	1.093	0.974	0.746	1.738	0	75.83	5
125576781	hypothetical protein OsJ_33551 [Oryza sativa Japonica Group]	4.06504	1	1	1	1	492	53.945	7.15	1.034	0.688	0.793	0.976	0.746	0.068	0	0	1
1002231898	PREDICTED: probable NADPH:quinone oxidoreductase 1 [Oryza sativa Japonica Group]	22.8426	2	3	2	1	197	21.311	7.81	1.468	0.807	1.265	1.354	0.746	0.425	0	0	2
113534285	Os01g0839500 [Oryza sativa Japonica Group]	54.6763	9	104	1	1	139	15.357	10.02	0.701	0.584	0.772	0.872	0.747	10.938	0	202.157	9
218201894	hypothetical protein OsI_30820 [Oryza sativa Indica Group]	1.36426	1	1	1	1	733	84.537	7.93	1.064	1.077	1.101	1.01	0.747	0.046	0	0	1
1002297362	PREDICTED: serine/threonine-protein kinase 16 [Oryza sativa Japonica Group]	3.11751	1	1	1	1	417	45.964	6.2	0.681	0.892	0.796	0.771	0.749	0.11	0	0	1
937939450	Os11g0544800, partial [Oryza sativa Japonica Group]	7.23327	3	4	3	1	553	61.01	6.67	1.003	0.846	0.891	0.91	0.749	0.17	0	59.71	3
77556105	hypothetical protein LOC_Os12g36420 [Oryza sativa Japonica Group]	3.6802	1	1	1	1	788	88.678	7.05	1.083	0.798	0.989	1.031	0.749	0.042	0	0	1
222622109	hypothetical protein OsJ_05250 [Oryza sativa Japonica Group]	1.54149	3	3	3	1	3049	336.773	4.09	1.038	0.971	1.086	1.146	0.749	0.044	0	34.36	3
113610287	Os07g0114300 [Oryza sativa Japonica Group]	14.2857	1	1	1	1	77	8.536	9.51	0.676	0.653	0.679	0.646	0.75	0.468	0	0	1
50251610	putative subtilisin-like serine proteinase [Oryza sativa Japonica Group]	4.74255	2	2	2	1	738	78.556	7.36	0.856	1.021	0.919	1.057	0.75	0.101	0	26.87	2
1002308301	PREDICTED: ubiquitin carboxyl-terminal hydrolase 5 [Oryza sativa Japonica Group]	1.63399	1	1	1	1	918	104.422	6.38	0.853	0.717	1.085	1.173	0.75	0.043	0	0	1
222625883	hypothetical protein OsJ_12764 [Oryza sativa Japonica Group]	2.08589	2	3	2	1	815	92.989	7.39	1.132	0.592	0.768	0.769	0.751	0.083	0	21.24	2
218195307	hypothetical protein OsI_16841 [Oryza sativa Indica Group]	3.62812	1	2	1	1	882	93.33	6.83	0.886	0.798	0.782	0.864	0.751	0.053	0	0	1
1002291808	PREDICTED: glycerophosphodiester phosphodiesterase GDPDL3 isoform X1 [Oryza sativa Japonica Group]	5.36829	3	3	3	1	801	85.868	5.81	0.936	0.612	0.856	0.937	0.751	0.199	0	32.67	3
1002277111	PREDICTED: glutamate formimidoyltransferase-like [Oryza sativa Japonica Group]	6.79612	1	1	1	1	309	32.356	7.05	1.318	0.577	0.847	1.036	0.751	0.11	0	0	1
62733592	DEAD/DEAH box helicase, putative [Oryza sativa Japonica Group]	7.70677	4	9	4	1	532	59.222	8.37	1.678	0.713	0.716	0.797	0.752	0.252	0	35.39	4
45385954	MADS-box protein RMADS211 [Oryza sativa]	5.13834	1	1	1	1	253	29.194	8.92	0.815	0.858	0.878	0.712	0.753	0.155	0	0	1
1002240960	PREDICTED: flavin-containing monooxygenase FMO GS-OX-like 9 [Oryza sativa Japonica Group]	1.5444	1	1	1	1	518	57.383	5.82	0.83	0.954	0.959	1.062	0.753	0.059	0	0	1
219908301	unnamed protein product [Oryza sativa Japonica Group]	5.29412	2	5	1	1	340	35.583	5.73	1.001	0.726	1.409	1.102	0.753	0.233	0	28.66	2
38346859	OSJNBb0015C06.7 [Oryza sativa Japonica Group]	1.53531	1	3	1	1	977	111.036	9.04	2.744	0.791	0.84	0.876	0.754	0.064	0	0	1
255677543	Os07g0168600, partial [Oryza sativa Japonica Group]	3.40502	1	1	1	1	558	60.207	5.53	0.869	0.698	0.713	0.938	0.754	0.083	0	35.02	1
113563632	Os04g0118900 [Oryza sativa Japonica Group]	3.67347	1	1	1	1	245	28.766	9.94	0.88	0.762	0.884	1.006	0.754	0.105	0	0	1
77553901	Transposable element protein, putative, Transposase_28 [Oryza sativa Japonica Group]	0.965517	1	2	1	1	725	78.956	8.63	2.682	0.968	0.908	0.985	0.755	0.048	0	0	1
1002233328	PREDICTED: calreticulin-3 [Oryza sativa Japonica Group]	14.382	6	10	1	1	445	52.011	6.93	0.913	0.922	0.915	1.111	0.755	0.778	0	69.6267	6
1002251566	PREDICTED: uncharacterized protein LOC4331757 [Oryza sativa Japonica Group]	1.6791	1	1	1	1	536	57.663	6.7	1.027	0.719	0.895	1.248	0.755	0.066	0	0	1
4176424	ribosomal protein L12 [Oryza sativa Japonica Group]	60	11	167	11	1	185	18.579	5.43	1.025	1.074	0.969	0.918	0.756	19.309	0	4282.22	11
215769190	unnamed protein product [Oryza sativa Japonica Group]	22.7642	3	5	3	1	123	13.641	5.63	0.791	0.588	0.793	0.921	0.756	0.874	0	0	3
218198408	hypothetical protein OsI_23436 [Oryza sativa Indica Group]	21.3974	8	13	2	1	458	51.777	6.48	0.872	0.631	0.842	0.927	0.756	0.808	0	120.049	8
18071405	putative epoxide hydrolase [Oryza sativa Japonica Group]	4.0625	1	1	1	1	320	35.629	5.41	1.008	0.688	0.892	0.988	0.756	0.129	0	49.11	1
32488960	OSJNBb0038F03.5 [Oryza sativa Japonica Group]	12.3786	4	9	2	1	412	44.594	6.8	0.905	0.619	0.908	0.995	0.756	0.509	0	64.71	4
37806176	hypothetical protein [Oryza sativa Japonica Group]	3.96825	1	2	1	1	252	29.603	7.14	1.043	1.423	1.205	1.022	0.756	0.155	0	0	1
218189665	hypothetical protein OsI_05039 [Oryza sativa Indica Group]	1.46862	1	1	1	1	749	86.114	5.38	1.075	0.669	0.997	0.943	0.757	0.053	0	0	1
1002234421	PREDICTED: respiratory burst oxidase homolog protein A [Oryza sativa Japonica Group]	1.9088	1	1	1	1	943	106.191	9.2	0.971	0.761	0.932	0.964	0.757	0.036	0	0	1
222617661	hypothetical protein OsJ_00210 [Oryza sativa Japonica Group]	2.95082	1	1	1	1	610	66.241	6.92	1.228	0.687	0.806	0.71	0.758	0.064	0	0	1
218189475	hypothetical protein OsI_04671 [Oryza sativa Indica Group]	4.51713	1	1	1	1	642	71.613	6.57	0.917	0.744	0.879	0.825	0.758	0	0	0	1
125595983	hypothetical protein OsJ_20053 [Oryza sativa Japonica Group]	3.34928	1	2	1	1	209	23.48	5.15	0.922	0.661	0.792	0.86	0.758	0.468	0	0	1
125560858	hypothetical protein OsI_28540 [Oryza sativa Indica Group]	7.6555	1	1	1	1	209	22.392	6.42	1.63	0.824	0.904	0.886	0.758	0.194	0	0	1
113532609	Os01g0375200, partial [Oryza sativa Japonica Group]	5.24476	2	4	2	1	572	61.59	8.02	0.849	0.708	0.906	0.995	0.758	0.059	0	0	2
38344416	OSJNBb0080H08.8 [Oryza sativa Japonica Group]	1.77515	1	1	1	1	1183	133.048	8.28	4.154	0.769	1.666	1.043	0.758	0.036	0	0	1
218188525	hypothetical protein OsI_02561 [Oryza sativa Indica Group]	3.28467	1	1	1	1	822	91.083	5.69	1.311	0.501	1.123	1.185	0.758	0.047	0	0	1
218195475	hypothetical protein OsI_17223 [Oryza sativa Indica Group]	2.61905	1	1	1	1	420	46.855	5.36	0.946	0.789	0.829	0.839	0.759	0.086	0	0	1
1002284214	PREDICTED: calmodulin-binding transcription activator 6 isoform X1 [Oryza sativa Japonica Group]	0.783546	1	1	1	1	1021	113.529	8.24	0.621	0.446	0.595	0.869	0.759	0.04	0	0	1
21740778	OSJNBa0067K08.7 [Oryza sativa Japonica Group]	4.08163	1	1	1	1	294	32.235	9.1	0.926	0.693	0.789	0.952	0.759	0.089	0	0	1
1002235756	PREDICTED: amidophosphoribosyltransferase, chloroplastic [Oryza sativa Japonica Group]	13.3013	6	10	3	1	624	67.411	7.83	1.106	0.797	1.007	0.959	0.759	0.413	3	85.79	6
146230676	voltage-dependent anion channel, partial [Oryza sativa Indica Group]	48.5714	2	6	1	1	70	7.63	8.59	0.986	0.692	0.91	1.058	0.759	4.623	0	76.492	2
125538494	hypothetical protein OsI_06254 [Oryza sativa Indica Group]	4.57831	1	2	1	1	415	45.658	5.2	0.874	0.615	0.918	0.817	0.76	0.083	0	61.5291	1
125557247	hypothetical protein OsI_24908 [Oryza sativa Indica Group]	3.55677	2	3	2	1	731	82.008	9.29	1.23	0.753	0.908	0.891	0.76	0.11	0	33.86	2
215701247	unnamed protein product [Oryza sativa Japonica Group]	28.3422	6	20	6	1	187	20.771	9.92	0.97	0.991	0.939	0.895	0.76	2.875	0	53.22	6
937910984	Os03g0699300 [Oryza sativa Japonica Group]	1.63599	1	1	1	1	489	52.641	6.92	0.984	0.559	0.749	0.992	0.76	0.066	0	0	1
386118357	zinc finger protein Sdr4 [Oryza sativa]	3.31325	1	1	1	1	332	34.646	8.78	0.947	0.695	0.885	0.844	0.761	0	0	0	1
218198551	hypothetical protein OsI_23711 [Oryza sativa Indica Group]	4.88599	2	2	1	1	307	31.608	9.26	1.133	0.673	0.912	0.937	0.761	0.233	0	15.29	2
1002226955	PREDICTED: probable LRR receptor-like serine/threonine-protein kinase RKF3 [Oryza sativa Japonica Group]	1.40625	1	1	1	1	640	67.615	6.95	1.491	1.028	1.462	1.842	0.761	0.066	0	0	1
222637596	hypothetical protein OsJ_25408 [Oryza sativa Japonica Group]	0.865801	1	1	1	1	1617	177.778	6.65	1.02	0.696	0.884	1.013	0.762	0.023	0	0	1
125545298	hypothetical protein OsI_13066 [Oryza sativa Indica Group]	27.6596	2	2	2	1	94	11.116	8.22	0.808	0.587	0.766	0.783	0.763	0.778	0	56.97	2
218193369	hypothetical protein OsI_12727 [Oryza sativa Indica Group]	5.26316	1	1	1	1	171	16.776	8.63	0.671	0.562	0.662	0.825	0.763	0.212	0	0	1
222616686	hypothetical protein OsJ_35327 [Oryza sativa Japonica Group]	2.72727	1	1	1	1	550	60.165	5.24	0.858	0.583	0.849	0.864	0.763	0.064	0	43.22	1
31431168	F-box domain containing protein [Oryza sativa Japonica Group]	2.29645	1	3	1	1	479	51.874	8.91	1.045	0.947	1.022	0.962	0.763	0.061	0	0	1
41053033	Non-ribosomal peptide synthetase modules and related proteins-like [Oryza sativa Japonica Group]	1.60514	1	1	1	1	623	69.732	12.37	1.289	0.719	0.725	0.971	0.763	0.044	0	0	1
218193298	hypothetical protein OsI_12592 [Oryza sativa Indica Group]	11.6086	5	8	1	1	603	66.51	6.42	0.863	0.521	0.91	1.019	0.763	0.389	0	86.1467	5
113563582	Os04g0105700 [Oryza sativa Japonica Group]	3.58566	1	1	1	1	251	28.719	5.87	1.24	0.845	0.873	1.205	0.763	0.122	0	0	1
1002233286	PREDICTED: nodal modulator 1 [Oryza sativa Japonica Group]	1.42498	1	1	1	1	1193	130.548	5.86	0.847	0.776	0.859	0.801	0.764	0.034	0	0	1
125527818	hypothetical protein OsI_03851 [Oryza sativa Indica Group]	4.15335	1	1	1	1	313	35.41	5.73	0.948	0.8	0.884	0.887	0.765	0.101	0	0	1
1002297367	PREDICTED: formate--tetrahydrofolate ligase [Oryza sativa Japonica Group]	16.4074	9	13	9	1	707	75.471	8.09	1.351	0.878	0.914	0.939	0.765	0.708	0	180.215	9
49388507	putative ZmGR1a [Oryza sativa Japonica Group]	10.1562	1	1	1	1	128	13.138	7.77	1.239	0.912	1.074	0.969	0.765	0.468	0	0	1
218194315	hypothetical protein OsI_14800 [Oryza sativa Indica Group]	1.66503	1	1	1	1	1021	113.546	6.83	1.405	0.66	0.806	0.999	0.765	0.038	0	0	1
1002292081	PREDICTED: glycine--tRNA ligase, mitochondrial 1 [Oryza sativa Japonica Group]	8.41248	6	9	3	1	737	81.241	7.18	0.964	0.736	0.942	1.083	0.765	0.366	0	67.3814	6
937928822	Os08g0135900, partial [Oryza sativa Japonica Group]	18.552	2	2	1	1	221	23.985	5.33	0.895	0.732	0.766	0.901	0.766	0.52	0	0	2
239983850	RecName: Full=Putative B3 domain-containing protein Os04g0347400	2.53456	1	1	1	1	434	47.432	9.2	1.043	0.632	0.782	0.825	0.767	0.08	0	0	1
125542896	hypothetical protein OsI_10519 [Oryza sativa Indica Group]	1.99501	1	1	1	1	401	42.577	9.09	1.679	0.599	0.78	0.833	0.767	0.07	0	0	1
1002265765	PREDICTED: WD repeat-containing protein 44 isoform X1 [Oryza sativa Japonica Group]	1.24827	1	1	1	1	721	79.398	6.98	0.921	0.822	0.958	0.882	0.767	0.053	0	0	1
125524565	hypothetical protein OsI_00546 [Oryza sativa Indica Group]	3.43511	1	2	1	1	262	29.218	7.34	0.838	0.634	0.839	0.775	0.768	0.311	0	0	1
125549946	hypothetical protein OsI_17641 [Oryza sativa Indica Group]	8.10313	3	3	3	1	543	57.295	6.18	1.047	0.725	0.915	0.924	0.768	0.25	0	20.72	3
125582471	hypothetical protein OsJ_07095 [Oryza sativa Japonica Group]	2.84698	1	1	1	1	562	63.41	6.8	0.605	0.803	0.885	1.051	0.768	0.061	0	0	1
125568868	hypothetical protein OsJ_00219 [Oryza sativa Japonica Group]	5.60166	2	3	2	1	482	51.655	6.86	1.218	1.134	0.851	1.169	0.768	0.166	0	25.75	2
215704541	unnamed protein product [Oryza sativa Japonica Group]	10.5769	1	1	1	1	104	11.111	9.89	1.257	0.848	0.881	0.978	0.769	0.778	0	0	1
117380755	eukaryotic initiation factor 3e [Oryza sativa Japonica Group]	3.18907	1	1	1	1	439	51.266	5.72	0.947	0.602	0.958	1.07	0.769	0.075	0	0	1
215708806	unnamed protein product [Oryza sativa Japonica Group]	17.7112	7	15	1	1	367	40.03	6.99	0.776	0.604	0.647	1.023	0.77	0.84	0	67.1375	7
113579784	Os05g0549100 [Oryza sativa Japonica Group]	11.449	5	10	5	1	559	62.348	9.26	0.917	0.822	0.887	0.854	0.771	0.624	0	128.179	5
1002232598	PREDICTED: uncharacterized protein LOC4326292 isoform X1 [Oryza sativa Japonica Group]	12.4514	4	6	1	1	514	56.291	7.85	0.764	0.757	0.782	0.877	0.771	0.377	0	51.2855	4
937917380	Os05g0150300 [Oryza sativa Japonica Group]	1.72712	2	2	2	1	1158	133.439	4.93	0.959	0.704	0.799	0.933	0.771	0.062	0	33.23	2
1002254850	PREDICTED: epidermal growth factor receptor substrate 15 [Oryza sativa Japonica Group]	0.842697	1	1	1	1	1068	113.56	5.88	2.187	0.84	1.007	0.987	0.771	0.044	0	0	1
50511418	putative fibrillarin protein [Oryza sativa Japonica Group]	9.97151	3	3	3	1	351	37.225	9.94	0.98	0.6	0.723	0.858	0.772	0.334	0	0	3
116310429	H0305E08.7 [Oryza sativa Indica Group]	28.8288	7	14	3	1	222	24.629	10.1	1.175	0.619	0.838	0.864	0.772	1.994	0	58.439	7
937929753	Os08g0274850 [Oryza sativa Japonica Group]	45.6522	1	1	1	1	92	9.435	8.59	0.925	0.584	0.839	0.948	0.772	0	0	0	1
218202140	hypothetical protein OsI_31339 [Oryza sativa Indica Group]	2.46533	1	2	1	1	649	69.948	4.97	0.915	0.925	0.971	1.05	0.772	0.122	0	129.55	1
15217290	Putative plasma membrane proton ATPase [Oryza sativa Japonica Group]	1.26382	1	1	1	1	633	69.978	6.49	1.209	0.905	1.017	1.078	0.772	0.058	0	23.75	1
125606507	hypothetical protein OsJ_30203 [Oryza sativa Japonica Group]	1.09356	2	3	2	1	4115	447.076	5.11	1.862	0.869	1.007	1.142	0.772	0.016	0	51.0966	2
1002262617	PREDICTED: LOW QUALITY PROTEIN: kinesin-like protein KIN12B [Oryza sativa Japonica Group]	2.48227	1	1	1	1	1128	124.894	5.66	0.827	0.569	0.712	0.716	0.773	0	0	0	1
222631433	hypothetical protein OsJ_18382 [Oryza sativa Japonica Group]	1.78117	1	1	1	1	393	44.832	7.15	1.199	0.78	0.937	0.821	0.773	0.101	0	0	1
937907719	Os03g0182600 [Oryza sativa Japonica Group]	26.1261	3	6	1	1	111	12.506	8.47	0.79	0.713	0.969	0.908	0.773	2.162	0	90.22	3
1002281554	PREDICTED: 5-formyltetrahydrofolate cyclo-ligase, mitochondrial [Oryza sativa Japonica Group]	7.80142	1	6	1	1	282	30.956	9.35	1.344	0.998	1.223	1.211	0.773	0.155	0	0	1
1002285521	PREDICTED: transcription elongation factor SPT4 homolog 2 [Oryza sativa Japonica Group]	9.92366	1	1	1	1	131	14.623	5.25	0.786	0.91	0.798	0.894	0.774	0.468	0	0	1
1002236219	PREDICTED: uncharacterized protein LOC4326944 [Oryza sativa Japonica Group]	3.10559	1	1	1	1	322	36.079	7.59	1.537	0.83	0.682	1.013	0.774	0.116	0	0	1
937926388	Os07g0448600, partial [Oryza sativa Japonica Group]	2.89256	1	1	1	1	242	25.802	5.53	0.903	0.712	0.822	0.68	0.775	0.155	0	0	1
257690655	unnamed protein product [Oryza sativa Japonica Group]	4.60829	2	3	2	1	434	48.343	5.38	0.765	0.494	0.77	0.813	0.775	0.25	0	28.4	2
218196734	hypothetical protein OsI_19835 [Oryza sativa Indica Group]	4.17311	1	1	1	1	647	73.088	6.32	0.913	0.766	0.87	0.855	0.775	0.053	0	0	1
1002252379	PREDICTED: 50S ribosomal protein L18, chloroplastic [Oryza sativa Japonica Group]	37.0588	6	7	6	1	170	18.129	10.32	0.985	0.961	0.974	0.911	0.775	1.512	0	67.6	6
1002250797	PREDICTED: luminal-binding protein 4 [Oryza sativa Japonica Group]	1.45503	1	1	1	1	756	82.101	5.73	1.151	0.818	0.876	0.998	0.775	0.049	0	20.35	1
116309511	OSIGBa0137O04.3 [Oryza sativa Indica Group]	1.6158	1	1	1	1	557	63.838	10.23	0.987	0.733	1.093	1.035	0.775	0.055	0	0	1
937918022	Os05g0236600 [Oryza sativa Japonica Group]	2.55591	1	2	1	1	626	70.396	8.25	1.48	0.953	1.073	1.17	0.775	0.068	0	0	1
125525558	hypothetical protein OsI_01556 [Oryza sativa Indica Group]	33.871	5	21	4	1	124	12.855	4.7	1.091	1.15	1.023	1.013	0.776	9	1	190.803	5
113631817	Os09g0502000 [Oryza sativa Japonica Group]	27.8195	4	10	1	1	133	15.665	10.51	0.912	0.695	0.868	0.905	0.777	3.329	3	79.0348	4
215695034	unnamed protein product [Oryza sativa Japonica Group]	1.45119	1	4	1	1	758	83.102	7.42	1.026	0.73	0.936	0.919	0.777	0.068	0	41.59	1
38344749	OSJNBa0089K21.7 [Oryza sativa Japonica Group]	3.63128	1	1	1	1	358	39.631	5.36	1.203	1.283	1.366	0.946	0.777	0.105	0	0	1
1002236502	PREDICTED: glucan endo-1,3-beta-glucosidase GII [Oryza sativa Japonica Group]	11.7816	3	5	3	1	348	36.815	7.37	1.489	0.656	0.883	0.859	0.778	0.551	0	72.41	3
2624328	OsGRP2 [Oryza sativa Japonica Group]	8	1	1	1	1	150	15.537	8.44	0.895	0.647	0.856	0.91	0.778	0.194	0	20.08	1
113537939	Os02g0799300 [Oryza sativa Japonica Group]	2.9304	1	1	1	1	546	60.753	7.83	0.985	1.055	1.033	0.904	0.779	0.116	0	35.62	1
1002297477	PREDICTED: zinc-binding alcohol dehydrogenase domain-containing protein 2 [Oryza sativa Japonica Group]	2.83912	1	1	1	1	634	68.392	8.87	0.739	0.601	0.894	0.94	0.779	0.055	0	0	1
296439676	RecName: Full=Probable bifunctional methylthioribulose-1-phosphate dehydratase/enolase-phosphatase E1; Includes: RecName: Full=Methylthioribulose-1-phosphate dehydratase; Short=MTRu-1-P dehydratase; Includes: RecName: Full=Enolase-phosphatase E1; AltName: Full=2,3-diketo-5-methylthio-1-phosphopentane phosphatase	3.66795	1	3	1	1	518	57.006	6	0.995	0.626	0.867	0.968	0.779	0.145	0	142.91	1
218193490	hypothetical protein OsI_12999 [Oryza sativa Indica Group]	9.16667	1	2	1	1	120	12.73	10.14	1.019	0.559	0.773	0.979	0.779	0.292	0	0	1
113535244	Os02g0120900 [Oryza sativa Japonica Group]	3.2345	1	1	1	1	371	39.334	9.03	0.798	0.839	0.769	0.772	0.78	0.093	0	0	1
158513651	RecName: Full=Glutamyl-tRNA reductase, chloroplastic; Short=GluTR; Flags: Precursor	3.35196	2	2	1	1	537	58.398	8.56	0.861	0.655	0.835	0.822	0.78	0.116	0	0	2
56202305	phosphoribulokinase/uridine kinase-like [Oryza sativa Japonica Group]	22.0096	6	21	6	1	418	46.135	6.9	0.971	0.76	0.881	0.895	0.78	1.031	0	79.9087	6
1002249260	PREDICTED: putative disease resistance protein RGA3 isoform X1 [Oryza sativa Japonica Group]	1.08696	1	7	1	1	1104	122.563	6.67	1.09	0.945	1.025	0.917	0.78	0.03	0	0	1
937909176	Os03g0337600 [Oryza sativa Japonica Group]	12.3077	4	22	4	1	390	42.817	6.57	0.925	0.727	0.86	0.919	0.78	0.65	0	116.211	4
218188396	hypothetical protein OsI_02301 [Oryza sativa Indica Group]	2.5641	1	1	1	1	546	61.106	8.5	0.986	0.68	0.818	0.935	0.78	0.068	0	0	1
222628949	hypothetical protein OsJ_14961 [Oryza sativa Japonica Group]	3.46821	1	2	1	1	519	57.845	7.03	1.627	0.69	0.97	0.916	0.781	0.062	0	41.64	1
125553745	hypothetical protein OsI_21320 [Oryza sativa Indica Group]	51.6575	17	162	8	1	362	39.959	8.51	1.072	0.907	0.942	0.954	0.781	9.723	3	1659.62	17
115111257	betaine aldehyde dehydrogenase [Oryza sativa Japonica Group]	3.57853	2	2	2	1	503	54.563	5.38	0.879	0.58	0.864	0.994	0.781	0.172	0	0	2
113536685	Os02g0562700 [Oryza sativa Japonica Group]	15.0171	3	8	3	1	293	30.477	6.6	0.862	0.662	0.911	0.996	0.781	0.501	0	41.02	3
152940797	putative ribosomal protein S14 [Oryza sativa Japonica Group]	15.894	2	4	1	1	151	16.212	10.45	1.055	0.736	0.936	1.047	0.781	0.668	0	53.5381	2
149392128	oxygen-evolving enhancer protein 1, partial [Oryza sativa Indica Group]	89.0909	3	83	1	1	55	5.79	4.82	0.733	0.623	0.74	0.739	0.782	45.416	0	256.35	3
1002314093	PREDICTED: thiosulfate/3-mercaptopyruvate sulfurtransferase 2 isoform X1 [Oryza sativa Japonica Group]	3.67647	1	1	1	1	408	43.421	7.09	0.904	0.636	0.828	0.923	0.782	0.075	0	27.15	1
1002314888	PREDICTED: putative pentatricopeptide repeat-containing protein At3g16890, mitochondrial [Oryza sativa Japonica Group]	1.00575	1	2	1	1	696	77.423	8.4	2.296	0.912	0.917	0.934	0.782	0.049	0	0	1
1002298829	PREDICTED: peroxidase A2 isoform X1 [Oryza sativa Japonica Group]	4.09836	1	1	1	1	366	38.787	5.03	1.067	0.768	1.477	1.606	0.783	0.129	0	0	1
222616219	hypothetical protein OsJ_34398 [Oryza sativa Japonica Group]	6	1	1	1	1	200	22.182	8.69	0.771	0.46	0.694	0.771	0.784	0.155	0	0	1
46390265	RNA recognition motif (RRM)-containing protein-like [Oryza sativa Japonica Group]	1.96078	1	1	1	1	306	33.305	5.21	1.1	0.852	0.882	0.818	0.784	0.116	0	0	1
222619669	hypothetical protein OsJ_04389 [Oryza sativa Japonica Group]	3.76884	1	7	1	1	398	43.343	8.7	1.08	0.776	0.998	1.001	0.784	0.11	0	77.8133	1
29126353	hypothetical protein Os03g63740 [Oryza sativa Japonica Group]	10.7981	2	4	2	1	213	22.285	9.99	0.939	0.909	0.988	1.003	0.784	0.638	0	55.5475	2
125546246	hypothetical protein OsI_14115 [Oryza sativa Indica Group]	4.47761	1	1	1	1	268	29.625	7.49	1.445	1.338	1.092	1.158	0.784	0.145	0	0	1
113596695	Os06g0730300 [Oryza sativa Japonica Group]	2.60047	1	1	1	1	423	46.539	6.8	0.712	0.744	0.67	0.632	0.785	0.089	0	0	1
218186555	hypothetical protein OsI_37743 [Oryza sativa Indica Group]	4.56204	2	2	2	1	548	57.768	7.81	1.087	0.569	0.718	0.854	0.785	0.136	0	0	2
218189286	hypothetical protein OsI_04229 [Oryza sativa Indica Group]	0.848485	1	1	1	1	825	89.6	7.91	1.056	0.658	0.71	0.876	0.785	0.044	0	0	1
219975302	unnamed protein product [Oryza sativa]	2.45902	1	1	1	1	610	66.403	6.21	0.874	0.637	0.772	0.918	0.785	0.059	0	0	1
113548494	Os03g0333300 [Oryza sativa Japonica Group]	8.88889	2	3	2	1	270	30.529	6.93	0.828	0.768	0.895	0.949	0.785	0.274	0	25.86	2
222631715	hypothetical protein OsJ_18671 [Oryza sativa Japonica Group]	3.46154	1	1	1	1	260	28.972	7.4	1.451	1.141	1.2	1.338	0.785	0.155	0	0	1
116310147	H0717B12.9 [Oryza sativa Indica Group]	7.89474	1	1	1	1	152	16.07	5.27	0.696	0.531	0.71	0.764	0.786	0.233	0	26.78	1
255674241	Os03g0170500 [Oryza sativa Japonica Group]	5.40541	1	1	1	1	296	32.137	10.1	0.837	0.617	0.952	0.839	0.786	0.136	0	43.53	1
125563536	hypothetical protein OsI_31181 [Oryza sativa Indica Group]	4.46097	1	1	1	1	269	30.062	9.92	0.997	1.027	0.861	0.885	0.786	0.212	0	0	1
110289069	transposon protein, putative, CACTA, En/Spm sub-class [Oryza sativa Japonica Group]	1.3459	1	1	1	1	1486	170.998	8.24	1.899	1.951	2.605	2.965	0.786	0.023	0	0	1
3777600	50S ribosomal protein L5, partial [Oryza sativa Japonica Group]	25	6	41	6	1	280	30.363	10.27	1.052	0.874	0.919	0.879	0.787	1.637	0	195.436	6
222635257	hypothetical protein OsJ_20711 [Oryza sativa Japonica Group]	8.99183	3	3	2	1	367	40.618	6.74	0.863	0.565	0.825	0.916	0.787	0.318	1	0	3
218189991	hypothetical protein OsI_05729 [Oryza sativa Indica Group]	2.81162	2	2	2	1	1067	117.147	5.91	0.95	0.581	0.845	1.033	0.787	0.096	0	16.06	2
11466814	ATP-dependent Clp protease proteolytic subunit (plastid) [Oryza sativa Japonica Group]	6.01852	1	8	1	1	216	24.698	4.81	1.046	0.653	0.842	0.873	0.788	0.233	0	47.1532	1
33771378	brown planthopper-induced resistance protein 1 [Oryza sativa Indica Group]	5.6338	1	1	1	1	284	31.033	9.04	0.668	0.603	0.605	0.886	0.788	0.122	0	52.88	1
937896093	Os01g0357100 [Oryza sativa Japonica Group]	8.13397	4	5	4	1	627	69.629	7.27	0.99	0.805	0.992	0.95	0.788	0.227	0	25.05	4
122169518	RecName: Full=U1 small nuclear ribonucleoprotein A; Short=U1 snRNP protein A	3.16206	1	1	1	1	253	28.186	9.19	1.043	0.642	0.886	1.029	0.788	0.179	0	0	1
113596397	Os06g0677500 [Oryza sativa Japonica Group]	2.60492	1	1	1	1	691	78.896	6.43	0.883	0.725	0.942	1.098	0.788	0.051	0	0	1
42795480	RNA polymerase beta' chain (chloroplast) [Oryza sativa Indica Group]	1.12835	1	2	1	1	709	81.637	9.17	1.51	1.296	1.415	1.576	0.788	0.044	0	20.77	1
125543350	hypothetical protein OsI_11019 [Oryza sativa Indica Group]	1.11111	1	1	1	1	1080	122.71	6.49	0.966	0.759	0.893	0.859	0.789	0.029	0	0	1
937942152	Os12g0465600, partial [Oryza sativa Japonica Group]	25.7143	1	1	1	1	35	3.746	4.28	0.847	0.602	0.716	0.896	0.789	0	0	0	1
75287488	RecName: Full=Profilin LP04	14.5038	1	3	1	1	131	14.124	4.87	0.769	0.516	0.641	0.98	0.789	1.512	0	64.9709	1
125569771	hypothetical protein OsJ_01142 [Oryza sativa Japonica Group]	9.56284	3	3	3	1	366	40.112	6.4	0.872	0.597	0.836	0.911	0.79	0.413	0	18.58	3
113631880	Os09g0513000, partial [Oryza sativa Japonica Group]	3.69318	1	3	1	1	352	37.84	4.63	0.816	0.723	0.758	0.96	0.79	0.245	0	0	1
222617646	hypothetical protein OsJ_00171 [Oryza sativa Japonica Group]	3.18218	2	4	2	1	1257	139.784	6.6	0.855	0.675	0.785	0.973	0.79	0.087	0	41.14	2
1002256877	PREDICTED: adenylosuccinate lyase [Oryza sativa Japonica Group]	8.28729	4	6	4	1	543	60.144	6.2	1.116	0.736	0.943	1.01	0.79	0.354	0	37.8798	4
125559365	hypothetical protein OsI_27083 [Oryza sativa Indica Group]	6.60377	1	4	1	1	212	22.733	5.22	1.073	0.793	0.984	1.031	0.79	0.334	0	29.7	1
113564872	Os04g0513000, partial [Oryza sativa Japonica Group]	5.38922	1	1	1	1	167	17.647	8.85	1.027	0.512	0.682	0.743	0.791	0.259	0	0	1
125564726	hypothetical protein OsI_32416 [Oryza sativa Indica Group]	11.4613	2	3	2	1	349	37.624	5.87	1.127	0.785	1.063	0.888	0.791	0.212	0	122.825	2
125582582	hypothetical protein OsJ_07209 [Oryza sativa Japonica Group]	1.625	1	1	1	1	800	89.881	5.19	1.004	0.851	0.896	0.97	0.791	0.045	0	36.49	1
20043018	Putative protein phosphatase 2C [Oryza sativa Japonica Group]	8.06452	2	2	2	1	496	52.089	4.5	1.152	0.776	0.881	1.019	0.791	0.194	0	84.7852	2
125564667	hypothetical protein OsI_32351 [Oryza sativa Indica Group]	1.93322	1	1	1	1	569	63.846	7.34	1.112	1.014	1.307	1.115	0.791	0.077	0	0	1
937904589	Os02g0603900 [Oryza sativa Japonica Group]	16.8142	1	1	1	1	113	11.836	8.53	0.922	0.746	0.813	0.916	0.792	0	0	0	1
1002297599	PREDICTED: probable cinnamyl alcohol dehydrogenase 8C [Oryza sativa Japonica Group]	16.8565	7	30	2	1	439	45.823	7.52	1.017	0.861	0.9	0.99	0.792	1.31	0	323.976	7
218187131	hypothetical protein OsI_38856 [Oryza sativa Indica Group]	2.32143	1	1	1	1	560	63.719	9.98	0.731	0.592	0.82	1.107	0.792	0	0	0	1
1002255707	PREDICTED: probable linoleate 9S-lipoxygenase 4 isoform X1 [Oryza sativa Japonica Group]	2.7366	2	2	2	1	877	98.636	7.31	1.275	0.426	0.91	1.167	0.792	0.072	0	26.04	2
218197308	hypothetical protein OsI_21073 [Oryza sativa Indica Group]	1.15132	1	1	1	1	608	66.665	7.66	0.865	0.602	0.77	0.861	0.793	0.058	0	0	1
1002281780	PREDICTED: putative receptor-like protein kinase At4g00960 [Oryza sativa Japonica Group]	3.10192	2	2	1	1	677	73.626	6.95	1.099	0.758	0.847	0.87	0.793	0.125	1	39.1018	2
125588635	hypothetical protein OsJ_13360 [Oryza sativa Japonica Group]	10.241	1	1	1	1	166	17.17	4.84	0.828	0.591	0.818	0.929	0.793	0.389	0	0	1
937908355	Os03g0249400 [Oryza sativa Japonica Group]	25.1969	3	9	2	1	127	13.95	9.47	0.939	0.941	1.008	0.961	0.793	4.623	0	50.23	3
77549305	60S ribosomal protein L10-1, putative, expressed [Oryza sativa Japonica Group]	23.2143	5	6	2	1	224	25.33	10.24	0.928	0.784	0.966	1.014	0.793	0.833	0	24.83	5
113631339	Os09g0397700 [Oryza sativa Japonica Group]	16.1074	1	1	1	1	149	15.872	8.32	0.856	0.639	1.05	1.032	0.793	0.259	0	83.07	1
125598039	hypothetical protein OsJ_22158 [Oryza sativa Japonica Group]	9.58904	1	1	1	1	146	15.643	12.19	0.981	0.719	0.988	0.87	0.794	0.334	0	0	1
11466812	ribosomal protein S18 (plastid) [Oryza sativa Japonica Group]	8.58896	2	4	2	1	163	19.631	12.04	1.173	1.113	0.978	0.881	0.794	0.638	0	0	2
125562139	hypothetical protein OsI_29839 [Oryza sativa Indica Group]	2.91005	1	1	1	1	378	39.571	10.24	0.921	1.017	1.033	0.959	0.794	0.089	0	0	1
937918299	Os05g0299200 [Oryza sativa Japonica Group]	4.6371	2	2	2	1	496	54.016	10.02	0.988	0.887	0.943	1.009	0.794	0.141	0	18.45	2
125601029	hypothetical protein OsJ_25066 [Oryza sativa Japonica Group]	16.309	3	3	3	1	233	24.84	5.36	1.176	0.84	1.004	1.011	0.794	0.54	0	59.99	3
125536990	hypothetical protein OsI_38691 [Oryza sativa Indica Group]	56.3291	7	25	7	1	158	16.677	5	0.813	0.858	0.809	1.138	0.794	9	0	430.986	7
125559227	hypothetical protein OsI_26926 [Oryza sativa Indica Group]	3.44828	1	1	1	1	261	29.025	6	1.074	0.696	0.85	0.814	0.795	0.122	0	0	1
125585192	hypothetical protein OsJ_09696 [Oryza sativa Japonica Group]	3.8961	1	3	1	1	308	32.947	9.13	0.834	0.778	0.829	0.818	0.795	0.11	0	21.46	1
125556751	hypothetical protein OsI_24461 [Oryza sativa Indica Group]	6.21762	1	1	1	1	193	20.869	10.76	1.056	0.897	0.847	0.917	0.795	0.233	0	0	1
108707621	hypothetical protein LOC_Os03g18280 [Oryza sativa Japonica Group]	4.13793	1	4	1	1	145	17.391	9.11	2.181	0.924	0.815	0.952	0.795	0.179	0	0	1
56785216	putative transcription initiation factor IIF beta subunit [Oryza sativa Japonica Group]	3.97112	1	1	1	1	277	31.06	8.94	0.974	0.553	0.752	0.967	0.795	0.122	0	0	1
39545714	OSJNBa0033G16.4 [Oryza sativa Japonica Group]	8.18182	1	3	1	1	220	23.543	8.09	0.867	0.746	1.02	0.97	0.795	0.52	0	57.6034	1
1002272749	PREDICTED: phenylalanine--tRNA ligase beta subunit, cytoplasmic [Oryza sativa Japonica Group]	2.34899	1	1	1	1	596	67.369	6.01	1.049	0.688	0.864	0.992	0.795	0.049	0	37.77	1
215692368	unnamed protein product [Oryza sativa Japonica Group]	10.5023	2	4	2	1	219	23.295	8.09	1.104	1.099	0.97	0.998	0.795	1.154	0	14.65	2
937941868	Os12g0290501 [Oryza sativa Japonica Group]	15.6627	1	1	1	1	166	17.139	7.83	1.117	0.775	1.004	1.102	0.795	0.259	0	0	1
222624908	hypothetical protein OsJ_10798 [Oryza sativa Japonica Group]	9.45946	1	1	1	1	148	15.222	9.89	1.077	0.816	1.077	1.553	0.795	0.259	0	0	1
222625756	hypothetical protein OsJ_12490 [Oryza sativa Japonica Group]	4.38293	2	6	2	1	867	96.132	7.55	0.844	0.664	0.845	0.888	0.796	0.166	0	45.03	2
37542684	chromatin-remodeling factor CHD3 [Oryza sativa]	2.42647	2	2	2	1	1360	156.489	6.37	0.94	0.587	0.815	0.945	0.796	0.048	0	0	2
218196907	hypothetical protein OsI_20190 [Oryza sativa Indica Group]	2.81879	2	3	2	1	745	80.689	6.81	0.726	0.723	0.884	0.956	0.796	0.044	0	0	2
125570018	hypothetical protein OsJ_01399 [Oryza sativa Japonica Group]	27.7778	8	63	1	1	396	43.283	5.41	0.806	0.587	0.823	0.844	0.797	2.162	1	263.428	8
222637601	hypothetical protein OsJ_25422 [Oryza sativa Japonica Group]	6.47249	1	1	1	1	309	33.266	5.11	1.037	0.791	1.011	0.915	0.797	0.136	0	53.26	1
215706356	unnamed protein product [Oryza sativa Japonica Group]	17.8261	3	9	3	1	230	23.431	8.88	0.932	0.88	0.993	0.938	0.797	2.162	0	170.765	3
222616180	hypothetical protein OsJ_34326 [Oryza sativa Japonica Group]	1.875	1	1	1	1	800	87.283	8.21	1.021	0.786	0.864	1.067	0.797	0.05	0	0	1
1002278143	PREDICTED: 14 kDa zinc-binding protein [Oryza sativa Japonica Group]	15.0838	2	8	2	1	179	19.345	9.77	0.694	0.758	0.787	0.795	0.798	0.585	0	205.869	2
125550683	hypothetical protein OsI_18291 [Oryza sativa Indica Group]	1.26316	1	1	1	1	475	50.186	6.38	0.964	1.306	0.845	0.915	0.798	0.077	0	0	1
48766853	ent-kaurene oxidase [Oryza sativa Japonica Group]	3.33333	1	1	1	1	510	56.939	5.88	0.858	0.676	1.053	0.928	0.798	0.072	0	0	1
218190959	hypothetical protein OsI_07630 [Oryza sativa Indica Group]	31.5098	12	63	1	1	457	49.071	5.52	1.343	0.711	0.899	0.969	0.798	4.722	0	293.793	12
1002259457	PREDICTED: ubiquitin carboxyl-terminal hydrolase isozyme L3 isoform X1 [Oryza sativa Japonica Group]	6.27803	1	1	1	1	223	24.325	5.01	1.023	1.445	1.349	1.539	0.798	0.233	0	33.8	1
1002228687	PREDICTED: uncharacterized protein LOC4326894 [Oryza sativa Japonica Group]	5.72034	3	19	3	1	944	103.917	7.34	0.926	0.706	0.862	0.937	0.799	0.126	0	89.2349	3
116310076	H0818E04.14 [Oryza sativa Indica Group]	4.69484	1	2	1	1	426	46.042	8.37	1.234	1.121	1.692	1.04	0.799	0.101	0	64.72	1
937901805	Os02g0135700 [Oryza sativa Japonica Group]	1.0728	1	1	1	1	1305	144.609	5.29	1	0.693	0.906	1.061	0.799	0.029	0	53.48	1
937930955	Os08g0474700 [Oryza sativa Japonica Group]	2.49017	2	2	2	1	763	84.437	5.57	0.631	0.445	0.58	0.671	0.8	0.108	0	0	2
222616879	hypothetical protein OsJ_35701 [Oryza sativa Japonica Group]	32.028	21	61	4	1	715	76.168	5.26	1.041	0.703	0.817	0.896	0.8	2.384	0	336.875	21
125526631	hypothetical protein OsI_02637 [Oryza sativa Indica Group]	2.20126	1	1	1	1	318	34.734	8.66	0.938	0.579	0.951	0.946	0.8	0.101	0	0	1
125543063	hypothetical protein OsI_10698 [Oryza sativa Indica Group]	14.1791	2	23	2	1	134	14.373	10.39	0.954	0.88	0.98	0.947	0.8	0.468	0	61.92	2
1002278751	PREDICTED: haloacid dehalogenase-like hydrolase domain-containing protein 3 [Oryza sativa Japonica Group]	5.36398	1	1	1	1	261	29.274	7.28	0.766	0.908	1.006	0.959	0.8	0.122	0	0	1
1002257314	PREDICTED: 25.3 kDa vesicle transport protein isoform X1 [Oryza sativa Japonica Group]	5.90717	1	3	1	1	237	27.371	9.09	0.979	0.769	0.925	0.968	0.8	0.129	0	0	1
227473379	unnamed protein product [Oryza sativa Japonica Group]	15.9722	5	9	2	1	288	30.742	8.63	1.121	0.887	0.971	0.978	0.8	1.512	3	41.39	5
125525046	hypothetical protein OsI_01033 [Oryza sativa Indica Group]	8.66808	3	3	3	1	473	50.534	6.47	0.974	0.794	0.904	0.996	0.8	0.25	0	72.9	3
1002228739	PREDICTED: uncharacterized protein LOC4324925 [Oryza sativa Japonica Group]	8.32258	8	12	2	1	1550	161.901	6.86	1.318	0.821	0.916	1.021	0.8	0.417	6	78.77	8
215769338	unnamed protein product [Oryza sativa Japonica Group]	9.95025	1	1	1	1	201	21.164	8.22	1.072	0.744	1.019	1.03	0.8	0.389	0	0	1
28209467	putative ribosomal protein [Oryza sativa Japonica Group]	26.3804	8	16	8	1	326	34.864	5.03	0.954	0.965	0.864	0.848	0.801	3.467	0	130.989	8
222625307	hypothetical protein OsJ_11614 [Oryza sativa Japonica Group]	3.28103	1	1	1	1	701	76.222	4.86	0.984	0.855	0.881	0.959	0.801	0.062	0	0	1
116308921	OSIGBa0131F24.5 [Oryza sativa Indica Group]	27.9661	3	3	3	1	118	13.125	8.88	0.962	0.911	0.817	0.96	0.801	0.995	0	0	3
937894914	Os01g0199900 [Oryza sativa Japonica Group]	2.53566	1	1	1	1	631	68.388	7.11	0.934	1.145	1.116	1.032	0.801	0.066	0	29.1	1
218191946	hypothetical protein OsI_09692 [Oryza sativa Indica Group]	1.73724	1	1	1	1	921	103.61	6.3	1.096	0.758	0.867	0.892	0.802	0.042	0	0	1
125547716	hypothetical protein OsI_15329 [Oryza sativa Indica Group]	4.41989	1	4	1	1	362	38.749	6.05	0.913	0.676	0.846	0.966	0.802	0.116	0	0	1
78708891	methionine aminopeptidase 1, putative, expressed [Oryza sativa Japonica Group]	2.30179	1	2	1	1	391	43.727	7.55	0.918	0.852	0.927	1.033	0.802	0.16	0	0	1
125550486	hypothetical protein OsI_18080 [Oryza sativa Indica Group]	6.33663	3	5	3	1	505	54.13	6.48	1.091	0.997	1.069	1.094	0.802	0.359	0	18.91	3
76667611	photolyase [Oryza sativa Japonica Group]	5.40541	2	2	2	1	481	53.853	7.96	0.526	0.641	0.848	0.822	0.803	0.145	0	28.7	2
1002235470	PREDICTED: FAD synthase [Oryza sativa Japonica Group]	1.99203	1	3	1	1	502	55.391	5.41	0.909	0.752	0.823	0.842	0.803	0.07	0	34.21	1
113536922	Os02g0608900 [Oryza sativa Japonica Group]	36.2162	9	14	9	1	370	41.05	9.22	0.931	0.72	0.859	0.845	0.803	1.754	0	229.661	9
378548414	RecName: Full=Outer envelope pore protein 21, chloroplastic; AltName: Full=Chloroplastic outer envelope pore protein of 21 kDa	4.32432	1	1	1	1	185	20.965	10.14	0.796	0.622	0.731	0.882	0.803	0.166	0	0	1
86361431	protein kinase-like protein [Oryza sativa Indica Group]	4.87329	2	2	2	1	513	55.852	9.47	1.02	0.823	0.895	0.882	0.803	0.141	0	0	2
74100112	NADH dehydrogenase subunit 7 (mitochondrion) [Oryza sativa Indica Group]	3.29949	1	1	1	1	394	44.224	7.05	0.819	0.511	0.768	0.892	0.803	0.089	0	27.44	1
125575528	hypothetical protein OsJ_32284 [Oryza sativa Japonica Group]	7.40741	2	3	2	1	189	19.967	8.85	1.069	0.978	0.878	0.944	0.803	0.52	0	20.73	2
222629263	hypothetical protein OsJ_15570 [Oryza sativa Japonica Group]	5.54675	2	2	2	1	631	68.848	6.15	0.929	0.634	0.919	1.061	0.803	0.094	0	53.97	2
126633450	unnamed protein product [Oryza sativa]	19.337	7	57	1	1	362	40.519	8.53	0.491	0.486	0.57	0.367	0.804	0.84	0	588.864	7
218197263	hypothetical protein OsI_20971 [Oryza sativa Indica Group]	13.8047	2	6	2	1	297	32.301	6.24	0.93	0.672	0.885	0.951	0.804	0.259	0	0	2
937924791	Os07g0105600 [Oryza sativa Japonica Group]	27.4775	4	18	4	1	222	24.213	8.15	1.004	0.947	1.003	0.956	0.804	1.683	0	144.168	4
62733435	Phosphoglucomutase/phosphomannomutase, C-terminal domain, putative [Oryza sativa Japonica Group]	9.83607	6	30	6	1	610	66.171	6.68	1.002	0.788	0.919	1.019	0.804	0.947	0	186.25	6
1002299744	PREDICTED: small heat shock protein, chloroplastic [Oryza sativa Japonica Group]	18.7817	2	4	2	1	197	21.069	8.92	1.025	0.875	0.861	1.072	0.804	0.778	0	104.961	2
1002230511	PREDICTED: cytochrome P450 71A1 [Oryza sativa Japonica Group]	4.48276	2	2	1	1	580	62.667	6.98	0.854	0.955	1.5	1.397	0.804	0.15	0	0	2
42795556	ribosomal protein S4 (chloroplast) [Oryza sativa Japonica Group]	26.3682	6	13	6	1	201	23.408	10.98	1.015	0.994	0.939	0.869	0.805	2.162	0	52.27	6
125544618	hypothetical protein OsI_12360 [Oryza sativa Indica Group]	24.2718	4	9	1	1	206	24.044	11.39	1.058	0.667	0.736	0.884	0.805	1.424	0	98.0749	4
1002293481	PREDICTED: ACT domain-containing protein DS12, chloroplastic isoform X1 [Oryza sativa Japonica Group]	27.4648	8	60	7	1	284	30.432	6.09	0.952	0.765	0.915	0.899	0.805	4.995	2	724.341	8
41052630	putative Glycine-rich protein 2 [Oryza sativa Japonica Group]	16.5975	3	14	3	1	241	22.709	7.06	0.915	0.692	0.948	0.935	0.805	0.719	0	195.567	3
218184849	hypothetical protein OsI_34253 [Oryza sativa Indica Group]	3.21337	1	3	1	1	778	86.036	8.06	1.043	0.643	0.933	0.966	0.805	0.086	0	0	1
937925649	Os07g0207800, partial [Oryza sativa Japonica Group]	1.6158	1	1	1	1	557	60.458	7.27	2.096	0.701	0.781	0.783	0.806	0.066	0	0	1
38344887	OSJNBa0033G05.11 [Oryza sativa Japonica Group]	7.97872	1	1	1	1	188	20.874	9.69	1.338	0.599	0.879	0.854	0.806	0.194	0	0	1
37991869	putative small nuclear ribonucleoprotein polypeptide G [Oryza sativa Japonica Group]	18.75	1	1	1	1	80	8.883	9.19	1.184	0.623	0.848	0.966	0.806	0.468	0	0	1
125560025	hypothetical protein OsI_27689 [Oryza sativa Indica Group]	44.0415	5	14	5	1	193	18.44	6.76	1.002	0.64	0.884	0.973	0.806	2.162	0	289.54	5
125597193	hypothetical protein OsJ_21313 [Oryza sativa Japonica Group]	8.85609	1	1	1	1	271	26.996	9.7	1.148	0.573	0.921	1.222	0.806	0.179	0	0	1
1002301649	PREDICTED: serine/threonine-protein kinase tricorner isoform X4 [Oryza sativa Japonica Group]	1.69903	1	1	1	1	824	92.693	6.6	0.717	0.53	0.83	0.842	0.807	0.037	0	0	1
1002289348	PREDICTED: uncharacterized protein LOC4345132 [Oryza sativa Japonica Group]	17.5573	1	1	1	1	131	13.563	10.43	1.033	0.824	1.161	0.909	0.807	0.389	0	23.56	1
353685186	ribosomal protein S12 (chloroplast) [Oryza sativa Indica Group]	7.25806	1	2	1	1	124	13.812	11.77	1.476	1.353	1.239	0.996	0.807	0.292	0	61.54	1
108706663	Chloroplast 30S ribosomal protein S10, putative, expressed [Oryza sativa Japonica Group]	21.6216	4	8	4	1	185	19.973	9.1	1.14	1.073	0.957	0.915	0.808	1.31	0	33.34	4
77552143	Vacuolar protein sorting 26, putative, expressed [Oryza sativa Japonica Group]	4.27632	1	1	1	1	304	35.308	7.4	0.961	0.646	0.8	0.941	0.808	0.101	0	0	1
125528453	hypothetical protein OsI_04513 [Oryza sativa Indica Group]	20.1681	4	10	1	1	238	27.084	9.94	0.86	0.687	0.909	0.954	0.808	1.069	0	41.0724	4
52076998	hypothetical protein [Oryza sativa Japonica Group]	12.5874	1	1	1	1	143	14.998	8.53	1.639	1.04	0.975	0.997	0.808	0.468	0	0	1
937940422	Os11g0694100 [Oryza sativa Japonica Group]	1.5493	1	1	1	1	710	77.972	7.01	1.045	0.644	0.763	0.999	0.808	0.064	0	0	1
125557574	hypothetical protein OsI_25255 [Oryza sativa Indica Group]	15.102	3	12	3	1	245	25.814	5.49	1.103	1.088	1.137	0.936	0.809	0.668	0	207.707	3
125553578	hypothetical protein OsI_21252 [Oryza sativa Indica Group]	5.68384	2	2	2	1	563	58.826	11.71	0.868	0.693	0.911	1.015	0.809	0.122	0	60.16	2
125527181	hypothetical protein OsI_03186 [Oryza sativa Indica Group]	8.55615	1	1	1	1	187	19.561	9.99	1.199	0.878	0.933	0.821	0.81	0.194	0	58.92	1
222623264	hypothetical protein OsJ_07570 [Oryza sativa Japonica Group]	2.06379	1	1	1	1	1066	113.492	7.52	0.89	0.626	0.827	0.838	0.81	0.031	0	0	1
1002244005	PREDICTED: uncharacterized protein At5g03900, chloroplastic [Oryza sativa Japonica Group]	3.03605	1	1	1	1	527	59.484	9.22	0.902	0.739	0.935	0.897	0.81	0.064	0	47.41	1
125556214	hypothetical protein OsI_23844 [Oryza sativa Indica Group]	2.85714	2	2	2	1	630	70.814	6.54	1.044	0.642	0.856	0.914	0.81	0.11	0	23.71	2
158513170	RecName: Full=Serine/threonine-protein kinase ATR	0.553506	1	1	1	1	2710	303.296	7.2	0.952	0.653	0.81	0.947	0.81	0.013	0	0	1
1002226152	PREDICTED: putative methyltransferase DDB_G0268948 [Oryza sativa Japonica Group]	6.36704	1	1	1	1	267	29.736	5.9	0.754	0.51	0.855	1.31	0.81	0.166	0	94.73	1
1002230501	PREDICTED: glutamate synthase 1 [NADH], chloroplastic isoform X1 [Oryza sativa Japonica Group]	1.33826	2	2	2	1	2167	236.745	7.09	0.952	0.868	0.958	0.933	0.811	0.016	0	0	2
1002263848	PREDICTED: LOW QUALITY PROTEIN: branchpoint-bridging protein [Oryza sativa Japonica Group]	2.33918	1	1	1	1	684	71.968	6.55	0.792	0.595	0.81	0.959	0.811	0.089	0	38.72	1
937907122	Os03g0122200, partial [Oryza sativa Japonica Group]	14.2222	3	7	3	1	225	23.524	9.99	0.991	0.956	0.959	0.973	0.811	0.438	0	0	3
113631792	Os09g0497400 [Oryza sativa Japonica Group]	5.57769	1	1	1	1	251	28.255	9.19	1.12	0.73	0.893	0.981	0.811	0.145	0	0	1
1002240403	PREDICTED: uncharacterized protein sll1770 [Oryza sativa Japonica Group]	3.90995	2	7	2	1	844	94.561	9.54	1.078	0.769	0.972	1.004	0.811	0.086	0	65.81	2
1002292894	PREDICTED: sulfite oxidase [Oryza sativa Japonica Group]	8.06045	3	5	3	1	397	43.752	8.03	1.174	1.017	1.064	1.019	0.811	0.359	0	0	3
125583246	hypothetical protein OsJ_07922 [Oryza sativa Japonica Group]	1.65094	1	1	1	1	848	94.041	6.15	1.068	0.758	1.118	1.135	0.811	0.07	0	32.93	1
218201977	hypothetical protein OsI_30984 [Oryza sativa Indica Group]	1.28079	1	1	1	1	1015	113.112	7.65	0.832	0.768	0.934	1.182	0.811	0.035	0	0	1
1002291696	PREDICTED: external alternative NAD(P)H-ubiquinone oxidoreductase B2, mitochondrial isoform X1 [Oryza sativa Japonica Group]	2.54237	2	2	1	1	590	66.438	8.06	0.924	0.577	0.767	0.926	0.812	0.122	0	19.95	2
125582543	hypothetical protein OsJ_07168 [Oryza sativa Japonica Group]	15.1515	1	1	1	1	66	7.462	10.37	1.04	0.608	0.819	0.932	0.812	0.778	0	0	1
1002308569	PREDICTED: probable sucrose-phosphate synthase 5 isoform X1 [Oryza sativa Japonica Group]	17.4661	16	35	0	1	1105	119.231	6.39	1.053	0.831	0.924	0.96	0.812	1.031	16	338.508	16
1002253680	PREDICTED: tubulin beta-7 chain [Oryza sativa Japonica Group]	12.1622	4	9	2	1	444	49.79	4.87	1.009	0.697	0.835	0.987	0.812	0.616	2	190.901	4
125569550	hypothetical protein OsJ_00910 [Oryza sativa Japonica Group]	3.01508	1	1	1	1	398	43.162	4.59	0.925	0.732	0.936	1.012	0.812	0.292	0	0	1
38567827	OSJNBb0020J19.5 [Oryza sativa Japonica Group]	3.43547	4	24	4	1	1077	119.133	5.4	1.159	1.177	1.106	1.027	0.812	0.233	0	385.078	4
113532051	Os01g0235200 [Oryza sativa Japonica Group]	1.91388	1	1	1	1	418	46.282	6.86	0.776	0.523	0.88	0.862	0.813	0.086	0	0	1
1002256361	PREDICTED: protein DETOXIFICATION 40 isoform X1 [Oryza sativa Japonica Group]	3.2	1	8	1	1	500	53.588	6.95	0.73	0.754	0.842	0.877	0.813	0.389	0	239.427	1
125541011	hypothetical protein OsI_08812 [Oryza sativa Indica Group]	14.4654	3	6	2	1	159	16.926	8.12	0.89	0.853	0.899	0.881	0.813	0.778	0	21.31	3
255670138	Os12g0207500 [Oryza sativa Japonica Group]	60.119	15	832	1	1	336	36.159	5.33	1.066	0.841	1.04	0.935	0.813	221.754	0	6735.21	15
1002307066	PREDICTED: BEL1-like homeodomain protein 1 [Oryza sativa Japonica Group]	2.0649	1	3	1	1	678	69.854	6.68	0.949	0.676	0.829	0.986	0.813	0.075	0	15.79	1
219934327	unnamed protein product [Oryza sativa Japonica Group]	22.549	8	8	8	1	408	43.343	6.11	0.9	0.725	0.917	1.022	0.813	1.154	0	170.323	8
125556630	hypothetical protein OsI_24333 [Oryza sativa Indica Group]	1.55556	1	1	1	1	450	48.925	6.39	0.865	0.696	0.864	1.048	0.813	0.075	0	18.82	1
1002259909	PREDICTED: heat shock protein 82 [Oryza sativa Japonica Group]	8.53485	8	42	1	1	703	80.2	5.17	0.848	0.765	1.054	1.103	0.813	0.532	0	284.114	8
257648682	unnamed protein product [Oryza sativa Japonica Group]	3.34395	2	3	2	1	628	69.55	7.21	0.962	0.977	1.065	1.244	0.813	0.133	0	30.63	2
222615948	hypothetical protein OsJ_33853 [Oryza sativa Japonica Group]	2.6465	1	4	1	1	529	57.006	8.15	1.692	1.138	1.268	0.981	0.814	0.145	0	35.36	1
113549624	Os03g0729200 [Oryza sativa Japonica Group]	18.9922	4	6	4	1	258	27.191	7.68	0.953	0.653	0.809	0.992	0.814	0.719	0	59.4607	4
937938104	Os11g0191400 [Oryza sativa Japonica Group]	1.01937	1	1	1	1	981	108.544	6.71	1.131	0.768	0.8	0.833	0.815	0.035	0	0	1
219770011	unnamed protein product [Oryza sativa Japonica Group]	10.5085	3	5	3	1	295	32.326	7.01	0.888	0.724	0.817	0.905	0.815	0.369	0	14.43	3
218196781	hypothetical protein OsI_19925 [Oryza sativa Indica Group]	8.74317	2	2	2	1	366	40.544	5.11	1.038	0.712	0.755	0.948	0.815	0.222	0	25.18	2
113563893	Os04g0254000 [Oryza sativa Japonica Group]	3.15789	1	1	1	1	380	41.366	6.47	0.939	0.52	0.724	0.982	0.815	0.101	0	0	1
116309281	OSIGBa0130K07.8 [Oryza sativa Indica Group]	1.81818	2	2	2	1	990	111.74	5.21	0.919	0.674	0.922	1.165	0.815	0.063	0	33.01	2
125558568	hypothetical protein OsI_26248 [Oryza sativa Indica Group]	11.5385	1	1	1	1	182	18.614	8	0.871	0.755	0.828	1.194	0.815	0.292	0	75.56	1
937928568	Os08g0109200, partial [Oryza sativa Japonica Group]	5.84112	2	2	2	1	428	45.571	8.53	0.536	0.565	0.611	0.666	0.816	0.179	0	53.64	2
113638801	Os10g0155500 [Oryza sativa Japonica Group]	3.03867	1	1	1	1	362	39.392	5.88	0.683	1.131	0.809	0.912	0.816	0.122	0	0	1
113537630	Os02g0744000 [Oryza sativa Japonica Group]	3.8674	1	2	1	1	181	20.471	6.34	0.883	0.659	0.86	0.97	0.816	0.145	0	0	1
22725942	Unknown protein [Oryza sativa Japonica Group]	2.87356	1	1	1	1	348	35.899	5.57	0.895	0.575	0.873	1.004	0.816	0.116	0	0	1
1002245724	PREDICTED: protein disulfide isomerase-like 1-4 [Oryza sativa Japonica Group]	1.42096	1	1	1	1	563	62.214	4.93	0.712	0.682	0.79	1.033	0.816	0.068	0	0	1
108864205	expressed protein [Oryza sativa Japonica Group]	8.25959	1	1	1	1	339	39.08	6.8	0.478	1.002	0.71	0.673	0.817	0.096	0	0	1
218191678	hypothetical protein OsI_09155 [Oryza sativa Indica Group]	5.29301	4	5	4	1	1058	118.283	7.34	1.049	0.753	0.861	0.859	0.817	0.179	0	74.0821	4
218196374	hypothetical protein OsI_19058 [Oryza sativa Indica Group]	4.05405	4	5	4	1	1036	115.038	6.74	0.902	0.692	0.91	0.961	0.817	0.141	0	100.36	4
125540891	hypothetical protein OsI_08689 [Oryza sativa Indica Group]	43.5644	4	11	4	1	101	10.42	4.55	1.025	0.949	0.913	0.971	0.817	4.995	0	210.868	4
50540683	expressed protein [Oryza sativa Japonica Group]	19.1388	2	2	2	1	209	21.713	9.99	0.95	0.472	0.89	0.978	0.817	0.389	0	83.42	2
215695077	unnamed protein product [Oryza sativa Japonica Group]	7.55102	3	7	3	1	490	53.181	6.84	0.861	0.865	0.972	0.981	0.817	0.403	0	68.32	3
937894796	Os01g0185300 [Oryza sativa Japonica Group]	5.72792	1	2	1	1	419	46.136	5.92	0.842	0.959	0.881	1.039	0.817	0.077	0	0	1
125555370	hypothetical protein OsI_23009 [Oryza sativa Indica Group]	3.38462	1	2	1	1	325	34.237	9.8	0.931	0.688	0.893	0.819	0.818	0.145	0	17.21	1
332628295	unnamed protein product [Oryza sativa Japonica Group]	40.8397	5	530	1	1	262	27.682	5.43	1.023	0.638	0.738	0.893	0.818	7.111	0	3263.04	5
403399750	RecName: Full=Magnesium-chelatase subunit ChlD, chloroplastic; Short=Mg-chelatase subunit D; AltName: Full=Mg-protoporphyrin IX chelatase subunit ChlD; AltName: Full=Protein CHLORINA 1; Flags: Precursor	3.31565	2	2	2	1	754	81.828	5.52	1.165	0.883	0.896	0.968	0.818	0.089	0	32.33	2
108711380	inosine-5'-monophosphate dehydrogenase, putative, expressed [Oryza sativa Japonica Group]	14.1717	5	6	5	1	501	52.623	6.47	0.911	0.684	0.904	0.982	0.818	0.532	0	90.3169	5
1002246163	PREDICTED: porphobilinogen deaminase, chloroplastic isoform X1 [Oryza sativa Japonica Group]	15.3631	4	8	4	1	358	38.373	7.39	0.966	0.883	0.953	1.082	0.818	0.638	0	154.197	4
215765357	unnamed protein product [Oryza sativa Japonica Group]	7.31707	1	1	1	1	164	18.212	7.85	1.071	0.958	1.229	1.128	0.818	0	0	0	1
218191259	hypothetical protein OsI_08254 [Oryza sativa Indica Group]	8.57143	5	8	5	1	595	66.822	6.1	0.811	0.789	0.846	0.887	0.819	0.265	0	51.9433	5
937899755	Os01g0899425, partial [Oryza sativa Japonica Group]	66.9811	7	2155	1	1	106	11.786	5.48	1.067	1.017	0.992	0.944	0.82	5010.87	0	9742.45	7
125534960	hypothetical protein OsI_36677 [Oryza sativa Indica Group]	2.65306	1	1	1	1	490	52.473	6.15	0.943	0.614	0.967	0.948	0.82	0.072	0	0	1
125542288	hypothetical protein OsI_09891 [Oryza sativa Indica Group]	16.8889	4	6	2	1	225	25.671	7.18	0.765	0.673	0.785	0.998	0.82	1.054	0	44.5467	4
255677517	Os07g0150200, partial [Oryza sativa Japonica Group]	42.1053	5	10	2	1	171	18.367	6.67	0.865	0.803	0.934	1.001	0.82	4.012	3	198.843	5
215740834	unnamed protein product [Oryza sativa Japonica Group]	11.6751	4	4	4	1	394	43.65	8.56	0.945	0.894	1.079	1.022	0.82	0.425	0	67.7	4
218191755	hypothetical protein OsI_09310 [Oryza sativa Indica Group]	12.7517	4	6	4	1	447	49.166	6.49	1.036	0.714	0.956	0.933	0.821	0.374	0	77.98	4
113532878	Os01g0560000 [Oryza sativa Japonica Group]	7.01357	2	8	2	1	442	47.105	6.04	0.978	0.734	0.903	0.967	0.821	0.222	0	53.2625	2
12039325	hypothetical protein [Oryza sativa Japonica Group]	1.44231	1	2	1	1	832	87.54	8.76	1.219	0.851	1.011	1.004	0.821	0.083	0	42.87	1
158512884	RecName: Full=Putative secretory carrier-associated membrane protein 1; Short=Secretory carrier membrane protein 1	2.61438	1	1	1	1	306	34.103	8.38	1.372	0.479	0.695	1.041	0.821	0.145	0	0	1
218186713	hypothetical protein OsI_38068 [Oryza sativa Indica Group]	9.77995	9	22	0	1	818	92.785	9.04	0.903	0.796	0.895	1.075	0.821	0.573	1	120.268	9
218199929	hypothetical protein OsI_26672 [Oryza sativa Indica Group]	2.12355	1	1	1	1	518	58.115	7.01	0.937	0.579	0.686	0.81	0.822	0.064	0	0	1
113531848	Os01g0200500 [Oryza sativa Japonica Group]	3.36391	1	1	1	1	327	35.37	9.58	0.986	0.731	0.721	0.829	0.822	0.101	0	0	1
215767561	unnamed protein product [Oryza sativa Japonica Group]	3.82353	1	1	1	1	340	36.705	8.35	0.785	0.63	0.745	0.858	0.822	0.105	0	23.12	1
125558706	hypothetical protein OsI_26387 [Oryza sativa Indica Group]	13.7119	8	27	8	1	722	79.294	7.21	0.939	0.887	0.984	1.003	0.822	0.509	0	275.217	8
125552767	hypothetical protein OsI_20389 [Oryza sativa Indica Group]	10.6796	1	1	1	1	206	23.581	8.54	1.082	0.468	0.785	1.031	0.822	0.166	0	59.54	1
56785238	hypothetical protein [Oryza sativa Japonica Group]	12.963	1	1	1	1	108	10.753	11.49	1.064	0.697	0.981	1.068	0.822	0.334	0	0	1
218186590	hypothetical protein OsI_37812 [Oryza sativa Indica Group]	4.31965	1	1	1	1	463	49.973	5.9	0.888	0.593	0.872	1.082	0.822	0.096	0	0	1
255671132	Os02g0649400 [Oryza sativa Japonica Group]	5.11727	1	1	1	1	469	50.768	7.43	0.89	0.804	0.983	0.738	0.823	0.089	0	0	1
125540812	hypothetical protein OsI_08611 [Oryza sativa Indica Group]	13.1833	6	18	6	1	622	66.822	6.73	1.051	0.961	0.856	0.864	0.823	0.805	0	109.549	6
218195912	hypothetical protein OsI_18082 [Oryza sativa Indica Group]	15.0235	5	9	5	1	213	23.47	9.16	1.108	1.029	1.009	0.893	0.823	1.424	0	78.03	5
125528816	hypothetical protein OsI_04888 [Oryza sativa Indica Group]	32.6203	5	17	5	1	187	19.734	8.54	1.054	0.781	0.897	0.941	0.823	1.054	0	314.63	5
937918308	Os05g0301500 [Oryza sativa Japonica Group]	1.62602	1	2	1	1	615	69.479	7.43	1.043	1.269	1.107	0.992	0.823	0.051	0	36.13	1
62733667	Adaptin N terminal region, putative [Oryza sativa Japonica Group]	6.19098	5	14	2	1	953	105.372	5.87	1.017	0.926	1.015	1.009	0.823	0.241	0	37.26	5
215692482	unnamed protein product [Oryza sativa Japonica Group]	9.56072	3	6	3	1	387	40.431	7.59	1.54	1.083	1.096	1.041	0.823	0.468	0	25.66	3
77548275	retrotransposon protein, putative, unclassified [Oryza sativa Japonica Group]	0.769231	1	2	1	1	1690	190.614	8.78	1.062	0.726	0.977	1.044	0.823	0.019	0	0	1
330728044	unnamed protein product [Oryza sativa Japonica Group]	42.3529	11	66	3	1	340	35.439	8.56	1.008	0.815	1.01	1.062	0.823	6.079	0	739.294	11
113532438	Os01g0327100 [Oryza sativa Japonica Group]	13.0312	5	12	1	1	353	37.125	6.39	0.877	0.684	0.86	1.157	0.823	0.874	0	30.76	5
22773250	Unknown protein [Oryza sativa Japonica Group]	0.773395	1	1	1	1	1293	146.757	8.75	0.889	0.746	1.06	1.293	0.823	0.026	0	0	1
222622266	hypothetical protein OsJ_05549 [Oryza sativa Japonica Group]	10.1648	2	32	2	1	364	38.886	6.95	1.04	0.817	0.933	0.922	0.824	0.369	0	1013.88	2
125528653	hypothetical protein OsI_04723 [Oryza sativa Indica Group]	4.08739	5	9	2	1	1419	154.248	5.41	1.059	0.717	0.919	0.953	0.824	0.16	3	69.63	5
218186611	hypothetical protein OsI_37853 [Oryza sativa Indica Group]	4.55581	2	3	1	1	439	47.378	6.19	0.911	1.029	1.006	0.968	0.824	0.245	0	24.67	2
1002268735	PREDICTED: transcription elongation factor SPT6 [Oryza sativa Japonica Group]	1.16066	1	1	1	1	1637	183.909	5.19	0.992	0.947	1.053	1.227	0.824	0.021	0	75.52	1
218201172	hypothetical protein OsI_29286 [Oryza sativa Indica Group]	10.7744	5	5	5	1	594	63.376	8.44	0.929	0.72	0.784	0.87	0.825	0.343	0	87.1861	5
1002277330	PREDICTED: uncharacterized protein LOC4341998 isoform X1 [Oryza sativa Japonica Group]	6.94444	3	5	3	1	648	69.761	8.91	1.137	0.862	0.976	0.928	0.825	0.259	0	59.3	3
50251714	unknown protein [Oryza sativa Japonica Group]	10.1124	2	9	2	1	178	17.548	9.48	0.786	0.665	0.796	0.936	0.825	1.424	0	68.2424	2
218191520	hypothetical protein OsI_08819 [Oryza sativa Indica Group]	4.8913	1	1	1	1	184	20.607	8.43	1.009	0.84	0.87	0.948	0.825	0.166	0	0	1
1002242253	PREDICTED: 50S ribosomal protein L3, chloroplastic [Oryza sativa Japonica Group]	47.2527	10	27	10	1	273	28.407	10.56	0.94	0.795	0.854	0.782	0.826	3.467	0	157.187	10
29893663	unknown protein [Oryza sativa Japonica Group]	9.96785	2	2	2	1	311	33.87	7.87	0.969	0.716	0.86	0.837	0.826	0.233	0	0	2
113532069	Os01g0238600 [Oryza sativa Japonica Group]	11.3475	1	1	1	1	141	15.172	9.11	0.97	0.869	0.829	0.868	0.826	0.233	0	0	1
125547847	hypothetical protein OsI_15456 [Oryza sativa Indica Group]	30.3167	5	15	1	1	221	24.897	10.4	0.925	0.855	1.067	0.904	0.826	1.976	0	173.862	5
47847863	hypothetical protein [Oryza sativa Japonica Group]	15.4639	1	1	1	1	97	10.418	5.73	1.182	0.899	1.003	0.912	0.826	0.389	0	0	1
125572544	hypothetical protein OsJ_03983 [Oryza sativa Japonica Group]	13.4615	2	3	2	1	312	34.326	10.56	0.907	0.747	0.922	0.945	0.826	0.101	0	0	2
1002305367	PREDICTED: dirigent protein 1 [Oryza sativa Japonica Group]	19.0871	3	3	3	1	241	25.732	7.5	1.133	0.941	1.043	0.947	0.826	0.995	0	65.9709	3
1002252680	PREDICTED: photosynthetic NDH subunit of lumenal location 1, chloroplastic [Oryza sativa Japonica Group]	6.89655	2	2	2	1	232	25.61	7.81	0.912	0.687	0.841	0.98	0.826	0.334	0	0	2
32490160	OSJNBa0073E02.2 [Oryza sativa Japonica Group]	4.30622	1	1	1	1	209	22.682	7.71	0.938	0.942	0.967	1.018	0.826	0.155	0	0	1
222629854	hypothetical protein OsJ_16767 [Oryza sativa Japonica Group]	1.66546	2	3	1	1	1381	156.478	5.92	1.093	1.115	1.322	1.178	0.826	0.024	0	32.79	2
222630928	hypothetical protein OsJ_17868 [Oryza sativa Japonica Group]	3.04183	1	1	1	1	526	57.503	5.85	1.186	1.002	1.262	1.461	0.826	0.08	0	0	1
113538103	Os02g0824000 [Oryza sativa Japonica Group]	1.28332	1	1	1	1	1013	110.941	7.85	0.979	0.841	0.9	0.913	0.827	0.039	0	0	1
222630744	hypothetical protein OsJ_17679 [Oryza sativa Japonica Group]	2.13004	1	1	1	1	892	101.525	7.21	1.168	1.018	0.992	0.934	0.827	0.037	0	0	1
222632557	hypothetical protein OsJ_19544 [Oryza sativa Japonica Group]	0.754717	1	1	1	1	1855	206.274	5.47	0.847	0.64	0.855	0.953	0.827	0.022	0	53.22	1
218193196	hypothetical protein OsI_12343 [Oryza sativa Indica Group]	4.94118	2	2	2	1	425	47.563	5.96	0.931	0.641	0.84	0.97	0.827	0.166	0	18.96	2
113536904	Os02g0605900 [Oryza sativa Japonica Group]	5.53506	1	1	1	1	271	28.515	4.97	0.86	0.775	0.858	0.986	0.827	0.194	0	29.62	1
215678965	unnamed protein product [Oryza sativa Japonica Group]	28.382	7	23	6	1	377	39.613	7.64	0.978	0.678	0.894	1.057	0.827	0.905	1	63.0047	7
33146898	putative ankyrin-kinase [Oryza sativa Japonica Group]	2.97872	1	2	1	1	470	51.945	7.61	1.064	0.739	0.95	1.088	0.827	0.066	0	0	1
125597258	hypothetical protein OsJ_21382 [Oryza sativa Japonica Group]	3.09859	1	1	1	1	355	39.065	9.33	1.036	0.707	0.906	1.114	0.827	0.101	0	0	1
125555902	hypothetical protein OsI_23540 [Oryza sativa Indica Group]	18.5714	1	1	1	1	140	15.096	5.21	1.422	0.83	1.193	1.132	0.827	0.292	0	0	1
1002271084	PREDICTED: zinc finger BED domain-containing protein RICESLEEPER 2-like [Oryza sativa Japonica Group]	11.4958	7	32	0	1	722	80.804	5.29	0.844	0.592	0.796	0.792	0.828	0.947	1	151.839	7
222641022	hypothetical protein OsJ_28290 [Oryza sativa Japonica Group]	3.08943	1	2	1	1	615	71.196	9.38	0.938	0.674	0.908	0.833	0.828	0.047	0	0	1
125536016	hypothetical protein OsI_37721 [Oryza sativa Indica Group]	2.80112	1	2	1	1	357	37.559	6.54	1.133	0.802	0.925	0.881	0.828	0.101	0	34.35	1
218187804	hypothetical protein OsI_01001 [Oryza sativa Indica Group]	6.60981	2	4	2	1	469	50.81	5.85	1.009	0.668	0.888	0.981	0.828	0.269	0	168.353	2
125559315	hypothetical protein OsI_27029 [Oryza sativa Indica Group]	5.31108	2	4	2	1	659	71.329	5.83	1.28	0.794	0.902	0.986	0.828	0.125	0	83.0655	2
215693214	unnamed protein product [Oryza sativa Japonica Group]	12.3457	1	1	1	1	81	8.283	7.52	1.005	0.762	0.799	1.013	0.828	0.778	0	0	1
1002252829	PREDICTED: uncharacterized protein LOC4333900 [Oryza sativa Japonica Group]	10.5882	2	2	2	1	170	19.396	9.38	0.849	0.584	0.768	0.904	0.829	0.389	0	0	2
1002284669	PREDICTED: protein STRUBBELIG-RECEPTOR FAMILY 7 isoform X6 [Oryza sativa Japonica Group]	2.92921	3	4	3	1	1229	134.269	7.88	1.032	0.806	0.852	0.927	0.829	0.094	0	0	3
125537322	hypothetical protein OsI_39027 [Oryza sativa Indica Group]	15.0685	2	5	2	1	146	16.654	6.93	1.025	0.694	0.922	1.06	0.829	0.468	0	0	2
218192602	hypothetical protein OsI_11120 [Oryza sativa Indica Group]	5.71429	1	1	1	1	245	25.617	10.08	1.032	0.668	0.933	1.081	0.829	0.145	0	86.23	1
125590658	hypothetical protein OsJ_15090 [Oryza sativa Japonica Group]	9.97067	2	3	2	1	341	36.38	5.94	1.029	0.634	0.954	1.18	0.829	0.389	0	111.988	2
1002273177	PREDICTED: uncharacterized protein LOC4340230 [Oryza sativa Japonica Group]	4.81651	1	1	1	1	436	46.822	10.4	0.868	0.811	1.016	0.806	0.83	0.096	0	0	1
222624266	hypothetical protein OsJ_09567 [Oryza sativa Japonica Group]	32.4818	6	59	6	1	274	29.016	8.43	0.99	0.765	0.915	0.91	0.83	3.437	0	732.27	6
1002224269	PREDICTED: CBS domain-containing protein CBSCBSPB1 [Oryza sativa Japonica Group]	3.07971	1	1	1	1	552	59.128	7.64	0.869	0.719	0.843	0.917	0.83	0.066	0	26.52	1
125599360	hypothetical protein OsJ_23357 [Oryza sativa Japonica Group]	3.19865	2	4	2	1	594	65.473	10.08	1.005	1.172	0.959	0.917	0.83	0.17	0	28.44	2
113644428	Os11g0143500, partial [Oryza sativa Japonica Group]	3.01508	1	1	1	1	597	67.053	8.02	0.87	0.84	1.24	0.987	0.83	0.055	0	43.46	1
937940252	Os11g0665000 [Oryza sativa Japonica Group]	2.37624	1	1	1	1	505	57.009	7.4	0.991	0.679	0.761	1.005	0.83	0.066	0	0	1
1002251042	PREDICTED: probable signal recognition particle 43 kDa protein, chloroplastic [Oryza sativa Japonica Group]	2.83505	1	2	1	1	388	42.113	4.72	1.088	0.936	0.965	1.063	0.83	0.172	0	57.9289	1
1002256691	PREDICTED: 60S ribosomal protein L13-2 [Oryza sativa Japonica Group]	20.6731	5	14	1	1	208	23.999	10.92	0.91	1.244	1.182	1.199	0.83	1.276	0	41.45	5
125582100	hypothetical protein OsJ_06726 [Oryza sativa Japonica Group]	12.766	1	1	1	1	94	10.697	9.76	0.804	0.646	0.853	0.856	0.831	0.292	0	0	1
6063542	unnamed protein product [Oryza sativa Japonica Group]	42.7928	19	601	14	1	444	47.081	6.68	1.088	1.021	0.999	0.881	0.831	25.264	8	4127.89	19
1002232896	PREDICTED: aldehyde dehydrogenase family 2 member C4 [Oryza sativa Japonica Group]	3.78486	2	2	2	1	502	54.137	6.92	0.942	0.594	0.894	0.974	0.831	0.119	0	0	2
14018051	Putative alanine aminotransferase [Oryza sativa Japonica Group]	12.1901	5	6	4	1	484	52.659	6.65	0.705	0.663	0.815	1.023	0.831	0.562	0	17.27	5
937916516	Os04g0659300 [Oryza sativa Japonica Group]	4.26357	1	1	1	1	258	27.289	5.15	0.802	0.631	0.984	1.381	0.831	0.179	0	0	1
257704440	unnamed protein product [Oryza sativa]	1.60584	1	1	1	1	685	78.964	9.17	0.806	0.74	0.76	0.856	0.832	0	0	0	1
56783985	purine rich element binding protein B -like [Oryza sativa Japonica Group]	2.97619	1	1	1	1	336	36.601	6.02	0.936	0.543	0.712	0.875	0.832	0.116	0	25.05	1
125543209	hypothetical protein OsI_10852 [Oryza sativa Indica Group]	2.35849	2	4	2	1	848	92.455	6.55	1.012	0.96	0.9	0.953	0.832	0.093	0	49.32	2
222618200	hypothetical protein OsJ_01305 [Oryza sativa Japonica Group]	10.1667	5	11	5	1	600	69.838	8.66	1.027	0.733	0.852	0.966	0.832	0.359	0	60.52	5
937941150	Os12g0169700 [Oryza sativa Japonica Group]	14.652	3	4	3	1	273	29.613	6.92	0.873	0.798	0.833	0.988	0.832	0.778	0	58.5441	3
222623195	hypothetical protein OsJ_07430 [Oryza sativa Japonica Group]	20.8333	12	22	12	1	744	82.109	5.94	1.106	0.871	1.04	1.017	0.832	0.778	0	191.82	12
295415288	unnamed protein product [Oryza sativa]	8.29016	3	6	2	1	386	41.227	7.37	0.992	0.885	0.984	1.071	0.832	0.292	0	30.1	3
149391481	elongation factor 1-alpha, partial [Oryza sativa Indica Group]	44.898	2	10	1	1	49	5.357	10.1	1.166	0.789	0.925	1.134	0.832	20.544	0	99.72	2
1002241866	PREDICTED: glutathione S-transferase zeta class isoform X1 [Oryza sativa Japonica Group]	4.34783	1	3	1	1	253	27.998	6.99	0.883	0.953	1.055	1.26	0.832	0.116	0	45.43	1
937906497	Os02g0814700, partial [Oryza sativa Japonica Group]	4.60526	1	1	1	1	152	16.221	10.42	1.288	0.715	0.838	0.901	0.833	0.233	0	0	1
937935442	Os10g0330000 [Oryza sativa Japonica Group]	69.0909	10	82	10	1	165	16.512	4.78	1.009	1.03	0.888	0.92	0.833	33.551	0	771.43	10
218187089	hypothetical protein OsI_38756 [Oryza sativa Indica Group]	15.0985	5	22	5	1	457	50.531	5.59	0.824	0.654	0.84	0.961	0.833	0.65	0	118.987	5
215769379	unnamed protein product [Oryza sativa Japonica Group]	5.82524	1	1	1	1	206	20.691	5.86	0.915	0.721	0.823	1.113	0.833	0.389	0	54.71	1
218193543	hypothetical protein OsI_13079 [Oryza sativa Indica Group]	3.64807	1	1	1	1	466	48.792	5.21	0.996	1.026	1.266	1.163	0.833	0.122	0	0	1
21306600	Hypothetical protein [Oryza sativa Japonica Group]	0.740741	1	1	1	1	2025	224.826	6.48	0.851	0.714	0.892	1.174	0.833	0.018	0	52.64	1
218192676	hypothetical protein OsI_11272 [Oryza sativa Indica Group]	2.56724	2	4	2	1	818	92.627	6.55	0.919	0.662	0.951	1.268	0.833	0.094	0	0	2
226647	ribosomal protein L22	18.1208	3	6	3	1	149	17.672	10.9	0.956	0.787	0.838	0.868	0.834	0.778	0	78.6	3
113610742	Os07g0223100 [Oryza sativa Japonica Group]	31.25	2	3	1	1	48	5.335	6.49	1.078	0.613	0.871	1.011	0.834	3.642	0	22.15	2
125545620	hypothetical protein OsI_13402 [Oryza sativa Indica Group]	17.1053	1	1	1	1	76	8.236	9.86	0.718	0.53	0.817	1.079	0.834	0.585	0	29.77	1
54291554	hypothetical protein [Oryza sativa Japonica Group]	8.57143	1	1	1	1	70	7.301	4.56	0.887	0.567	1.435	0.813	0.835	0	0	0	1
1002272174	PREDICTED: probable inactive receptor kinase At2g26730 [Oryza sativa Japonica Group]	3.94537	2	2	2	1	659	68.765	8.43	0.845	0.668	0.878	0.855	0.835	0.113	0	0	2
1002283389	PREDICTED: 60S ribosomal protein L44-like [Oryza sativa Japonica Group]	10.6383	2	3	2	1	141	16.073	9.98	1.011	0.794	0.942	0.882	0.835	0.585	0	0	2
125601400	hypothetical protein OsJ_25459 [Oryza sativa Japonica Group]	8	1	2	1	1	100	10.927	6.57	0.943	0.576	0.817	0.89	0.835	0.668	0	44.63	1
1002313229	PREDICTED: uncharacterized protein LOC4351372 isoform X2 [Oryza sativa Japonica Group]	11.5523	2	6	2	1	277	29.42	8.73	0.984	0.799	0.93	0.911	0.835	0.334	0	69.4518	2
937942536	Os12g0533700 [Oryza sativa Japonica Group]	14.0625	7	8	7	1	448	51.134	6.48	0.992	0.764	0.918	0.939	0.835	0.585	0	67.7067	7
937928517	Os08g0104600 [Oryza sativa Japonica Group]	17.2662	3	160	3	1	139	14.941	4.56	1.172	1.042	0.99	0.94	0.835	4.012	0	452.764	3
218187207	hypothetical protein OsI_39029 [Oryza sativa Indica Group]	1.35135	1	2	1	1	740	80.585	6.76	1.243	0.817	1.023	1.013	0.835	0.045	0	14.45	1
108708879	retrotransposon protein, putative, Ty1-copia subclass [Oryza sativa Japonica Group]	1.14437	1	1	1	1	1136	124.786	7.9	1.021	0.791	0.874	1.021	0.835	0	0	0	1
56785201	small nuclear ribonucleoprotein-like [Oryza sativa Japonica Group]	11.5385	1	1	1	1	104	11.669	4.88	1.345	0.775	1.306	1.216	0.835	0.468	0	25.31	1
125535146	hypothetical protein OsI_36870 [Oryza sativa Indica Group]	1.55211	1	1	1	1	902	96.256	7.96	0.815	0.643	1.06	0.899	0.836	0	0	0	1
82654917	RecName: Full=Chlorophyll a-b binding protein 1, chloroplastic; AltName: Full=LHCII type I CAB-1; Short=LHCP; Flags: Precursor	40.3774	5	526	1	1	265	27.996	5.26	0.986	0.699	0.871	0.914	0.836	7.111	0	3315.17	5
1002248095	PREDICTED: serine/threonine-protein kinase At5g01020 [Oryza sativa Japonica Group]	6.26398	2	2	2	1	447	47.837	9.61	0.737	0.725	0.81	0.917	0.836	0.141	0	18.44	2
125555137	hypothetical protein OsI_22771 [Oryza sativa Indica Group]	5.47945	2	2	2	1	365	40.461	4.92	0.743	0.555	0.766	0.944	0.836	0.212	0	0	2
1002266924	PREDICTED: E3 ubiquitin-protein ligase CHIP isoform X1 [Oryza sativa Japonica Group]	3.51906	1	1	1	1	341	38.77	7.75	1.363	0.842	0.816	0.977	0.836	0	0	0	1
125524094	hypothetical protein OsI_00059 [Oryza sativa Indica Group]	17.9704	6	21	6	1	473	51.455	6.18	1.055	0.717	0.89	0.891	0.837	0.748	0	71.2415	6
125606578	hypothetical protein OsJ_30281 [Oryza sativa Japonica Group]	3.93258	2	2	2	1	1068	120.775	8.21	0.949	0.685	0.859	0.817	0.838	0.032	0	0	2
1002237250	PREDICTED: histone-lysine N-methyltransferase setd3 [Oryza sativa Japonica Group]	3.29218	1	1	1	1	486	52.605	6.61	0.902	0.76	0.915	0.821	0.838	0.093	0	40.39	1
57899410	putative ubiquitin-specific protease 6 [Oryza sativa Japonica Group]	3.79747	2	3	2	1	474	53.132	6.16	2.006	0.624	0.87	0.877	0.838	0.16	0	27.37	2
1002257243	PREDICTED: CWF19-like protein 2 [Oryza sativa Japonica Group]	1.58103	1	1	1	1	759	85.941	7.2	0.854	0.739	0.803	0.913	0.838	0.044	0	48.48	1
296522701	unnamed protein product [Oryza sativa]	6.85714	4	4	4	1	700	74.588	8.68	0.922	0.632	0.842	0.967	0.838	0.245	0	43.05	4
125561651	hypothetical protein OsI_29348 [Oryza sativa Indica Group]	22.1311	3	104	3	1	244	26.843	7.03	0.914	0.882	0.989	0.981	0.838	1.512	0	252.366	3
113644290	Os11g0116200 [Oryza sativa Japonica Group]	20.4545	3	6	2	1	132	13.292	9.03	1.023	1.282	1.059	0.987	0.838	1.154	0	62.9083	3
218190560	hypothetical protein OsI_06894 [Oryza sativa Indica Group]	1.09489	1	2	1	1	1096	123.605	7.05	0.888	0.624	0.823	1.017	0.838	0.049	0	0	1
937931703	Os08g0553750 [Oryza sativa Japonica Group]	6.53061	1	1	1	1	245	26.955	8.27	1.164	0.906	1.029	1.086	0.838	0.155	0	0	1
1002254293	PREDICTED: superoxide dismutase [Cu-Zn] 2 isoform X1 [Oryza sativa Japonica Group]	19.5122	3	7	2	1	164	16.507	7.36	1.031	0.824	0.916	1.132	0.838	1.848	0	110.33	3
108709559	expressed protein [Oryza sativa Japonica Group]	0.796178	1	1	1	1	1256	142.274	6.52	1.064	0.851	0.973	1.321	0.838	0.024	0	35.9	1
937934529	Os09g0565200 [Oryza sativa Japonica Group]	21.7391	6	77	6	1	322	35.403	4.49	0.952	0.825	0.923	0.829	0.839	4.08	0	1092.49	6
38567946	OSJNBb0115I21.2 [Oryza sativa Japonica Group]	6.82493	1	1	1	1	337	35.743	6.58	0.904	0.637	0.868	0.949	0.839	0.116	0	0	1
218195015	hypothetical protein OsI_16244 [Oryza sativa Indica Group]	2.14823	2	3	2	1	931	102.401	6.33	1.008	0.684	0.891	1.008	0.839	0.071	0	23.1	2
1002228714	PREDICTED: uncharacterized protein LOC4327594 [Oryza sativa Japonica Group]	0.820283	1	3	1	1	1341	146.455	6.8	1.024	0.816	1.037	1.017	0.839	0.073	0	55.2	1
1002252784	PREDICTED: LOW QUALITY PROTEIN: nuclear cap-binding protein subunit 1-like [Oryza sativa Japonica Group]	1.31868	2	232	1	1	910	103.646	5.6	0.922	0.612	0.845	0.889	0.84	0.114	0	0	2
1002297855	PREDICTED: probable acyl-activating enzyme 17, peroxisomal isoform X1 [Oryza sativa Japonica Group]	1.50479	1	2	1	1	731	78.705	5.88	0.896	0.694	0.915	0.949	0.84	0.056	0	72.07	1
937928602	Os08g0112600 [Oryza sativa Japonica Group]	27.2727	3	4	3	1	143	16.415	5.72	1.047	0.944	1.133	1.103	0.84	1.783	0	61.26	3
222622965	hypothetical protein OsJ_06940 [Oryza sativa Japonica Group]	4.08654	1	2	1	1	416	45.441	9.66	1.075	0.7	0.911	1.144	0.84	0.101	0	85.4409	1
218198910	hypothetical protein OsI_24520 [Oryza sativa Indica Group]	3.14389	2	4	2	1	827	93.99	6.89	0.99	0.769	0.792	0.908	0.841	0.083	0	41.12	2
125544444	hypothetical protein OsI_12184 [Oryza sativa Indica Group]	7.07071	3	6	3	1	396	43.976	5.11	1.003	0.685	0.838	0.932	0.841	0.389	0	31.5	3
297306736	qLTG3-1 [Oryza sativa Indica Group]	26.4045	1	20	1	1	178	16.092	7.93	1.145	1.211	1.406	1.021	0.841	1.683	0	505	1
148840853	RecName: Full=30S ribosomal protein S19, chloroplastic	15.0538	1	8	1	1	93	10.689	10.29	1.023	0.989	1.044	1.022	0.841	2.162	0	44.61	1
1002285136	PREDICTED: serine carboxypeptidase II-3 [Oryza sativa Japonica Group]	4.77099	2	6	2	1	524	56.112	5.72	0.769	0.724	1.079	1.172	0.841	0.28	0	46.0935	2
1002293574	PREDICTED: protein RAE1 [Oryza sativa Japonica Group]	3.80117	1	1	1	1	342	37.983	8.24	1.011	0.783	0.974	1.179	0.841	0.116	0	0	1
1002237685	PREDICTED: methionine aminopeptidase 1D, chloroplastic/mitochondrial isoform X1 [Oryza sativa Japonica Group]	4.90956	2	3	2	1	387	42.638	7.93	0.902	0.609	0.843	0.882	0.842	0.292	0	0	2
218195979	hypothetical protein OsI_18203 [Oryza sativa Indica Group]	4.06654	2	6	2	1	541	60.14	6.48	0.804	0.728	0.837	0.936	0.842	0.141	0	41.49	2
937940576	Os12g0105300 [Oryza sativa Japonica Group]	5.48977	4	5	4	1	929	103.859	6.92	0.947	0.722	0.922	0.95	0.842	0.141	0	25.68	4
113595916	Os06g0562600 [Oryza sativa Japonica Group]	6.54206	3	5	3	1	535	59.094	6.02	0.898	0.709	0.861	1.006	0.842	0.266	0	42.8309	3
32487835	OSJNBa0094P09.5 [Oryza sativa Japonica Group]	0.706714	1	1	1	1	849	95.767	8.37	0.96	0.621	0.882	1.066	0.842	0.042	0	0	1
1002248179	PREDICTED: uncharacterized protein LOC4333095 [Oryza sativa Japonica Group]	9.86547	2	4	2	1	223	23.792	5.1	0.874	0.983	1.023	1.101	0.842	0.389	0	95.5338	2
125549437	hypothetical protein OsI_17082 [Oryza sativa Indica Group]	18.6441	1	1	1	1	118	12.63	5.43	0.74	0.832	0.803	0.914	0.843	0.259	0	0	1
55296170	40S subunit ribosomal protein [Oryza sativa Japonica Group]	24.2188	3	9	2	1	128	14.037	9.44	0.98	0.871	0.946	0.984	0.843	3.217	1	26.69	3
1002230279	PREDICTED: fe-S cluster assembly factor HCF101, chloroplastic isoform X1 [Oryza sativa Japonica Group]	2.99625	1	2	1	1	534	57.184	5.59	1.027	0.996	0.912	1.021	0.843	0.096	0	35.13	1
125571976	hypothetical protein OsJ_03407 [Oryza sativa Japonica Group]	14.0436	12	40	1	1	826	91.941	6.76	1.108	0.957	1.078	1.032	0.843	0.964	1	231.523	12
122206897	RecName: Full=DEAD-box ATP-dependent RNA helicase 52C	1.76565	1	1	1	1	623	65.947	8.09	0.896	0.719	0.923	1.083	0.843	0.059	0	26.26	1
1002254325	PREDICTED: alpha-1,4 glucan phosphorylase L isozyme, chloroplastic/amyloplastic [Oryza sativa Japonica Group]	6.74847	6	8	6	1	978	109.061	5.88	0.996	0.659	0.86	1.137	0.843	0.292	0	32.42	6
215769387	unnamed protein product [Oryza sativa Japonica Group]	8.75576	3	10	1	1	434	45.633	5.69	0.929	0.656	0.804	0.872	0.844	0.624	0	104.157	3
257307137	unnamed protein product [Oryza sativa Japonica Group]	36.0555	21	63	2	1	649	71.267	5.21	1.562	0.503	0.811	0.91	0.844	3.806	2	484.975	21
222628817	hypothetical protein OsJ_14706 [Oryza sativa Japonica Group]	9.36	10	20	1	1	1250	139.289	5.52	1.067	0.731	0.904	0.93	0.844	0.324	9	65.2033	10
1002245776	PREDICTED: dihydropyrimidine dehydrogenase (NADP(+)), chloroplastic [Oryza sativa Japonica Group]	17.1498	6	18	6	1	414	45.28	6.73	1.165	0.66	0.888	0.948	0.844	0.995	0	96.9557	6
218196087	hypothetical protein OsI_18449 [Oryza sativa Indica Group]	8.59813	3	8	3	1	535	59.18	6.68	0.959	1.103	1.044	0.997	0.844	0.212	0	142.956	3
218186711	hypothetical protein OsI_38064 [Oryza sativa Indica Group]	2.36842	1	1	1	1	380	42.041	8.73	0.817	0.607	0.811	1.005	0.844	0.145	0	0	1
125550279	hypothetical protein OsI_17978 [Oryza sativa Indica Group]	10.0386	4	6	4	1	518	54.441	6.99	0.991	0.898	1.034	1.011	0.844	0.322	0	0	4
215767150	unnamed protein product [Oryza sativa Japonica Group]	3.72671	1	1	1	1	322	35.421	6.52	1.227	0.831	1.118	1.09	0.844	0.136	0	0	1
937898449	Os01g0758400, partial [Oryza sativa Japonica Group]	4.9505	2	3	2	1	505	57.716	9.86	0.834	0.951	1.047	1.182	0.844	0.166	0	78.0011	2
1002264028	PREDICTED: zeaxanthin epoxidase, chloroplastic isoform X1 [Oryza sativa Japonica Group]	7.58725	4	8	4	1	659	71.753	7.91	0.952	0.785	0.891	0.852	0.845	0.259	0	28.5322	4
218201111	hypothetical protein OsI_29151 [Oryza sativa Indica Group]	1.49551	1	1	1	1	1003	107.615	8.69	0.887	0.704	0.781	0.971	0.845	0	0	0	1
46576003	unknown protein [Oryza sativa Japonica Group]	10.8696	2	3	2	1	138	13.811	9.6	1.108	1.051	1.058	1.049	0.845	0.52	0	0	2
125551945	hypothetical protein OsI_19576 [Oryza sativa Indica Group]	15.0943	5	11	1	1	371	42.129	6.18	0.702	0.54	1	1.214	0.845	0.668	0	55.9707	5
30089734	putative Tam3-transposase [Oryza sativa Japonica Group]	3.18182	1	1	1	1	660	75.047	9.14	0.896	0.649	0.843	1.001	0.846	0.053	0	0	1
222632438	hypothetical protein OsJ_19422 [Oryza sativa Japonica Group]	3.13653	1	2	1	1	542	62.97	10.74	0.875	0.773	1.107	1.04	0.846	0.061	0	67.5859	1
257715536	unnamed protein product [Oryza sativa]	8.17717	4	5	4	1	587	63.995	6.76	1.184	0.934	1.137	1.197	0.846	0.45	0	30.89	4
218188422	hypothetical protein OsI_02356 [Oryza sativa Indica Group]	0.815661	1	1	1	1	1226	139.046	7.68	0.976	1.431	1.398	1.212	0.846	0.028	0	0	1
125562527	hypothetical protein OsI_30233 [Oryza sativa Indica Group]	18.3007	4	12	4	1	306	33.366	4.39	0.888	0.765	0.857	0.846	0.847	1.371	0	61.4229	4
937914200	Os04g0412000, partial [Oryza sativa Japonica Group]	2.80612	1	1	1	1	392	43.464	8.56	0.878	0.837	0.987	0.913	0.847	0.096	0	0	1
125537696	hypothetical protein OsI_05475 [Oryza sativa Indica Group]	56.5574	21	227	3	1	366	40.666	8.05	1.102	0.981	0.977	0.957	0.847	13.33	21	2292.7	21
27227805	SMC3 protein [Oryza sativa]	0.995851	1	1	1	1	1205	138.455	7.36	1.095	0.787	0.809	0.971	0.847	0.022	0	0	1
222623958	hypothetical protein OsJ_08959 [Oryza sativa Japonica Group]	1.80055	1	3	1	1	722	80.448	6.48	1.032	0.726	0.963	0.972	0.848	0.055	0	59.6533	1
125580760	hypothetical protein OsJ_05324 [Oryza sativa Japonica Group]	13.0435	1	1	1	1	115	12.075	7.44	1.029	0.794	0.84	1.035	0.848	0.468	0	0	1
21321781	putative glutamate carboxylase [Oryza sativa Japonica Group]	5.84795	3	9	3	1	513	57.342	5.78	0.952	0.775	0.914	1.125	0.848	0.292	0	63	3
259460120	unnamed protein product [Oryza sativa Japonica Group]	5.48673	2	2	2	1	565	61.313	8.78	1.151	0.898	1.234	1.218	0.848	0.129	0	34.49	2
219977732	unnamed protein product [Oryza sativa]	14.7368	3	3	3	1	190	20.783	9.79	1.078	1.043	1.026	0.938	0.849	0.778	0	26.37	3
1002270850	PREDICTED: UDP-sulfoquinovose synthase, chloroplastic [Oryza sativa Japonica Group]	25.8873	9	24	9	1	479	52.838	8.24	0.961	0.743	0.92	0.978	0.849	1.106	0	177.844	9
222637572	hypothetical protein OsJ_25372 [Oryza sativa Japonica Group]	0.660793	1	1	1	1	2270	250.204	8.4	0.872	0.648	0.859	0.993	0.849	0.015	0	39.6	1
113550155	Os03g0815400 [Oryza sativa Japonica Group]	10.9524	3	4	3	1	210	22.947	11.06	1.15	1.178	1.097	1.022	0.849	0.334	0	35.93	3
1002258153	PREDICTED: dol-P-Man:Man(7)GlcNAc(2)-PP-Dol alpha-1,6-mannosyltransferase isoform X3 [Oryza sativa Japonica Group]	3.68764	1	1	1	1	461	52.695	9.36	1.047	0.806	0.879	1.041	0.849	0.089	0	0	1
1002243759	PREDICTED: protein TSS [Oryza sativa Japonica Group]	2.81373	4	6	2	1	1777	191.669	6.2	1.091	1.314	0.895	1.24	0.849	0.079	0	64.79	4
108712138	Ankyrin repeat domain protein 2, putative, expressed [Oryza sativa Japonica Group]	24	6	16	6	1	350	37.211	4.7	1.09	0.863	0.854	0.901	0.85	1.683	0	154.358	6
113645320	Os11g0558400 [Oryza sativa Japonica Group]	1.16959	1	1	1	1	1026	112.171	5.86	0.795	0.793	0.811	0.94	0.85	0.051	0	0	1
1002279154	PREDICTED: target of Myb protein 1 [Oryza sativa Japonica Group]	1.1713	1	1	1	1	683	73.68	5.27	1.046	0.946	1.006	1.032	0.85	0.116	0	0	1
218189441	hypothetical protein OsI_04579 [Oryza sativa Indica Group]	17.2352	7	13	1	1	557	57.881	8.69	1.166	1.071	1.1	1.045	0.85	1.424	0	111.385	7
149392543	40S ribosomal protein S3a, partial [Oryza sativa Indica Group]	67.0455	5	15	1	1	88	9.656	5.24	1.191	0.848	1.105	1.273	0.85	9	0	121.183	5
108711545	Stem-specific protein TSJT1, putative, expressed [Oryza sativa Japonica Group]	6.0241	1	1	1	1	249	26.658	5.66	0.891	1.148	1.107	1.213	0.851	0.155	0	70.05	1
47900534	putative receptor-like protein kinase [Oryza sativa Japonica Group]	1.42544	1	2	1	1	912	100.646	6.62	0.985	0.651	0.932	0.939	0.852	0.049	0	0	1
125575610	hypothetical protein OsJ_32373 [Oryza sativa Japonica Group]	2.99539	1	2	1	1	434	46.902	7.94	0.924	0.732	0.886	0.97	0.852	0.086	0	47.48	1
257624043	unnamed protein product [Oryza sativa]	16.7598	4	11	4	1	358	39.1	6.7	1.072	0.643	0.854	0.989	0.852	0.778	0	99.021	4
113596223	Os06g0644100 [Oryza sativa Japonica Group]	10.7317	2	4	2	1	205	22.33	9.48	0.935	0.744	0.957	1.017	0.852	0.155	0	0	2
937920579	Os05g0578100 [Oryza sativa Japonica Group]	4.90196	1	1	1	1	306	31.914	5.9	1.06	1.069	1.118	1.035	0.852	0.122	0	0	1
215701309	unnamed protein product [Oryza sativa Japonica Group]	5.01792	1	2	1	1	279	31.004	8.7	1.15	0.904	1.029	1.072	0.852	0.129	0	34.91	1
937929793	Os08g0282100 [Oryza sativa Japonica Group]	3.11927	1	1	1	1	545	58.499	8.29	0.932	0.952	1.054	0.848	0.853	0.068	0	0	1
215697057	unnamed protein product [Oryza sativa Japonica Group]	11.1296	6	10	6	1	602	66.696	6.67	0.859	0.824	0.825	0.874	0.853	0.379	0	60.98	6
125540009	hypothetical protein OsI_07782 [Oryza sativa Indica Group]	10.9244	1	2	1	1	119	12.073	9.47	1.171	0.798	0.899	0.884	0.853	0.468	0	0	1
222616168	hypothetical protein OsJ_34298 [Oryza sativa Japonica Group]	2.04678	1	1	1	1	684	77.178	5.34	1.355	0.795	0.773	0.905	0.853	0.072	0	0	1
218197869	hypothetical protein OsI_22314 [Oryza sativa Indica Group]	1.55663	2	3	2	1	1863	202.76	5.02	0.953	0.69	0.807	0.96	0.853	0.037	0	0	2
125602450	hypothetical protein OsJ_26316 [Oryza sativa Japonica Group]	34.5048	10	21	9	1	313	34.8	5.68	0.839	0.608	0.84	0.971	0.853	2.831	2	169.269	10
38175483	unknown protein [Oryza sativa Japonica Group]	12.8342	2	2	2	1	187	20.211	10.49	0.897	0.634	0.924	1.004	0.853	0.468	0	0	2
1002287364	PREDICTED: uncharacterized protein LOC4342871 [Oryza sativa Japonica Group]	4.36508	1	1	1	1	252	27.667	9.44	1.142	0.767	1.031	1.057	0.853	0.194	0	0	1
218201550	hypothetical protein OsI_30116 [Oryza sativa Indica Group]	1.55317	1	1	1	1	837	92.134	6.25	0.987	0.721	1.05	1.09	0.853	0.04	0	37.47	1
29893621	unknown protein [Oryza sativa Japonica Group]	4.329	1	1	1	1	231	25.597	7.25	1.073	0.805	1.013	1.148	0.853	0.145	0	0	1
125602945	hypothetical protein OsJ_26838 [Oryza sativa Japonica Group]	9.21053	3	10	3	1	380	42.142	6.47	0.926	0.753	0.859	0.919	0.854	0.389	0	170.745	3
118573125	RecName: Full=Poly [ADP-ribose] polymerase 2-B; Short=PARP-2-B; AltName: Full=NAD(+) ADP-ribosyltransferase 2-B; Short=ADPRT-2-B; AltName: Full=Poly[ADP-ribose] synthase 2-B	1.15702	1	2	1	1	605	67.699	7.81	0.967	0.747	0.878	0.941	0.854	0.055	0	0	1
77554883	retrotransposon protein, putative, Ty3-gypsy subclass [Oryza sativa Japonica Group]	2.13483	1	1	1	1	890	100.09	7.31	0.988	0.993	1.148	0.971	0.854	0.037	0	0	1
125599339	hypothetical protein OsJ_23335 [Oryza sativa Japonica Group]	8.18182	2	6	1	1	330	34.005	7.91	1.12	0.831	0.904	1.016	0.854	0.233	0	45.56	2
1002284305	PREDICTED: transformation/transcription domain-associated protein [Oryza sativa Japonica Group]	0.335917	1	1	1	1	3870	437.627	7.15	1.044	0.854	0.89	1.077	0.854	0.009	0	31.34	1
215697656	unnamed protein product [Oryza sativa Japonica Group]	19.917	4	7	1	1	241	26.389	8.28	1.077	0.726	0.955	1.244	0.854	0.52	0	65.2033	4
57900437	putative THO complex 2 [Oryza sativa Japonica Group]	0.596853	1	1	1	1	1843	210.049	7.59	0.896	0.571	0.874	0.808	0.855	0.019	0	0	1
1002238110	PREDICTED: thioredoxin-like 3-1, chloroplastic [Oryza sativa Japonica Group]	15.544	3	4	3	1	193	21.219	9.23	0.86	0.663	0.875	0.94	0.855	0.54	0	32.46	3
108708928	Chaperone clpB 1, putative, expressed [Oryza sativa Japonica Group]	9.20245	7	8	6	1	978	108.918	6.62	1.086	0.675	0.916	0.94	0.855	0.27	0	113.822	7
215768348	unnamed protein product [Oryza sativa Japonica Group]	5.30303	1	2	1	1	132	14.598	5.6	0.952	0.609	0.745	0.954	0.855	0.259	0	0	1
215708843	unnamed protein product [Oryza sativa Japonica Group]	6.05686	5	7	4	1	809	92.159	6.54	0.841	0.623	0.692	0.963	0.855	0.318	0	59.41	5
937913207	Os04g0209300 [Oryza sativa Japonica Group]	1.32275	1	1	1	1	1512	164.293	6.38	1.07	1	0.854	0.972	0.855	0.028	0	39.78	1
937935377	Os10g0264950 [Oryza sativa Japonica Group]	4.90956	1	2	1	1	387	42.329	10.73	0.92	0.549	0.847	0.975	0.855	0.089	0	0	1
1002301702	PREDICTED: heterogeneous nuclear ribonucleoprotein 1 [Oryza sativa Japonica Group]	14.2241	4	26	4	1	464	45.593	6.74	0.895	0.788	0.912	0.978	0.855	1.254	0	881.412	4
218184883	hypothetical protein OsI_34318 [Oryza sativa Indica Group]	2.4055	1	1	1	1	582	64.285	7.14	1.23	1.055	1.046	1.009	0.855	0.059	0	0	1
125540775	hypothetical protein OsI_08571 [Oryza sativa Indica Group]	3.28125	1	2	1	1	640	71.19	9.39	0.932	0.673	0.841	1.064	0.855	0.042	0	0	1
116308983	OSIGBa0101K10.4 [Oryza sativa Indica Group]	3.2	1	1	1	1	375	40.771	5.88	0.923	0.668	2.003	1.075	0.855	0.105	0	0	1
222619573	hypothetical protein OsJ_04141 [Oryza sativa Japonica Group]	3.96825	1	1	1	1	378	41.899	9.8	0.752	0.615	0.925	1.142	0.855	0.093	0	0	1
1002282305	PREDICTED: CDGSH iron-sulfur domain-containing protein NEET [Oryza sativa Japonica Group]	22.9358	2	9	2	1	109	11.398	9.61	0.779	0.78	0.841	0.879	0.856	1.683	0	179.42	2
125575366	hypothetical protein OsJ_32123 [Oryza sativa Japonica Group]	41.1141	12	37	0	1	377	41.653	5.49	0.883	0.742	0.864	0.954	0.856	4.754	3	214.927	12
1002244025	PREDICTED: aspartate aminotransferase, mitochondrial isoform X1 [Oryza sativa Japonica Group]	12.7854	4	6	1	1	438	48.714	7.94	1.118	0.761	1.061	1.031	0.856	0.374	0	0	4
1002306532	PREDICTED: 2-isopropylmalate synthase A [Oryza sativa Japonica Group]	13.7008	6	8	6	1	635	68.405	6.93	1.094	0.781	0.931	1.034	0.856	0.431	0	114.607	6
18139611	granule binding starch synthase II precursor [Oryza sativa]	2.96053	1	1	1	1	608	67.284	6.71	1.218	0.7	0.977	1.102	0.856	0.062	0	0	1
1002274037	PREDICTED: uncharacterized protein LOC107281173 isoform X1 [Oryza sativa Japonica Group]	3.9604	1	1	1	1	202	23.48	11.46	0.951	0.708	0.817	0.893	0.857	0	0	0	1
222623966	hypothetical protein OsJ_08971 [Oryza sativa Japonica Group]	4.64135	2	4	2	1	474	53.33	5.91	0.917	0.934	0.939	0.92	0.857	0.259	0	0	2
218197396	hypothetical protein OsI_21278 [Oryza sativa Indica Group]	7.77154	7	8	7	1	1068	119.048	5.87	1.079	0.795	0.891	0.935	0.857	0.215	0	55.32	7
218191737	hypothetical protein OsI_09264 [Oryza sativa Indica Group]	10.8197	4	5	4	1	305	34.323	5.91	1.362	0.848	0.994	0.949	0.857	0.551	0	39.3155	4
215765630	unnamed protein product [Oryza sativa Japonica Group]	24.2308	4	15	4	1	260	27.469	9.79	1.057	0.783	1.008	0.973	0.857	0.896	0	186.158	4
125558371	hypothetical protein OsI_26041 [Oryza sativa Indica Group]	20	2	7	2	1	210	22.575	6.86	0.988	0.953	0.959	1.039	0.857	0.874	0	45.7433	2
108706576	Leucine Rich Repeat family protein, expressed [Oryza sativa Japonica Group]	1.49254	1	2	1	1	603	66.157	5.9	1.051	0.996	0.972	1.084	0.857	0.077	0	0	1
125545686	hypothetical protein OsI_13470 [Oryza sativa Indica Group]	9.85325	5	12	2	1	477	52.42	8.94	0.934	0.675	0.893	1.003	0.858	0.655	0	0	5
1002301531	PREDICTED: uncharacterized protein LOC4349033 [Oryza sativa Japonica Group]	3.38462	3	8	3	1	975	106.731	6.61	0.97	0.854	1.076	1.024	0.858	0.16	0	14.64	3
125602933	hypothetical protein OsJ_26822 [Oryza sativa Japonica Group]	3.83244	4	8	1	1	1122	124.726	6	1.053	1.171	1.238	1.392	0.858	0.141	0	219.067	4
937941983	Os12g0420200 [Oryza sativa Japonica Group]	50.5319	17	126	17	1	376	41.507	8.53	1.004	0.937	0.965	0.883	0.859	17.588	0	905.916	17
218201018	hypothetical protein OsI_28931 [Oryza sativa Indica Group]	7.00483	2	3	2	1	414	47.067	8.16	0.9	0.758	0.87	0.888	0.859	0.186	0	0	2
937901804	Os02g0135600 [Oryza sativa Japonica Group]	12.1662	3	9	3	1	337	35.658	5.53	0.939	0.739	0.859	0.89	0.859	0.274	0	18.77	3
215740823	unnamed protein product [Oryza sativa Japonica Group]	50.3145	5	424	1	1	159	16.768	4.88	0.798	0.648	0.892	0.9	0.859	36.276	0	3160.21	5
218201439	hypothetical protein OsI_29850 [Oryza sativa Indica Group]	7.22101	3	3	3	1	457	49.927	6.23	0.976	0.793	0.826	0.905	0.859	0.269	0	0	3
125561376	hypothetical protein OsI_29063 [Oryza sativa Indica Group]	70.5502	17	112	17	1	309	31.984	6.16	1.116	0.995	0.946	0.959	0.859	15.496	0	2135.4	17
222616644	hypothetical protein OsJ_35232 [Oryza sativa Japonica Group]	9.67742	1	3	1	1	186	21.226	8.76	0.942	0.62	0.934	0.996	0.859	0.136	0	0	1
57899284	hypothetical protein [Oryza sativa Japonica Group]	23.8806	1	1	1	1	67	7.131	10.61	1.082	0.923	0.988	1.612	0.859	0.468	0	0	1
53793429	serine threonine kinase 1-like [Oryza sativa Japonica Group]	2.0915	1	1	1	1	765	83.981	7.91	0.824	0.72	0.708	0.821	0.86	0.042	0	0	1
75327965	RecName: Full=Thioredoxin-like protein CDSP32, chloroplastic; AltName: Full=Chloroplastic drought-induced stress protein of 32 KDa; Short=OsCDSP32; Flags: Precursor	26.9103	6	31	6	1	301	32.135	6.73	1	0.789	0.949	0.896	0.86	1.31	0	112.064	6
41053227	putative hydroxypyruvate reductase [Oryza sativa Japonica Group]	47.1503	15	154	15	1	386	42.048	7.02	0.999	0.801	0.926	0.934	0.86	6.943	0	2126.84	15
937895078	Os01g0219000 [Oryza sativa Japonica Group]	4.04858	1	1	1	1	247	25.365	8.24	0.722	0.583	0.744	0.961	0.86	0.179	0	0	1
125603943	hypothetical protein OsJ_27865 [Oryza sativa Japonica Group]	18.8525	3	10	1	1	122	13.874	9.91	1.001	0.802	0.953	0.989	0.86	1.31	0	37.2033	3
125559894	hypothetical protein OsI_27547 [Oryza sativa Indica Group]	10.3448	3	7	2	1	290	31.797	7.93	1.123	0.728	0.942	1.032	0.86	0.35	0	23.6167	3
14719330	unknown protein [Oryza sativa]	9.92908	2	2	2	1	141	14.462	9.06	1.111	1.521	1.156	1.122	0.86	0.778	0	27.98	2
218187002	hypothetical protein OsI_38596 [Oryza sativa Indica Group]	1.15385	1	1	1	1	780	85.414	8.81	1	0.856	0.967	1.166	0.86	0.039	0	37.49	1
125525252	hypothetical protein OsI_01244 [Oryza sativa Indica Group]	5.17241	1	3	1	1	174	18.787	10.08	1.193	1.322	1.446	1.355	0.86	0.212	0	0	1
122207238	RecName: Full=GDT1-like protein 2, chloroplastic; Flags: Precursor	3.7464	1	1	1	1	347	36.705	9.22	0.893	0.555	0.75	0.877	0.861	0.145	0	0	1
937926783	Os07g0509800, partial [Oryza sativa Japonica Group]	12.9979	5	13	5	1	477	51.02	7.85	1.241	0.724	1.165	0.917	0.861	0.748	0	288.764	5
125539760	hypothetical protein OsI_07530 [Oryza sativa Indica Group]	10.6312	3	3	3	1	301	33.511	5.57	0.839	0.578	0.73	0.943	0.861	0.468	0	0	3
108711780	expressed protein [Oryza sativa Japonica Group]	16.309	2	16	2	1	233	23.878	5.27	1.051	0.762	0.915	0.982	0.861	0.931	0	147.877	2
125525957	hypothetical protein OsI_01959 [Oryza sativa Indica Group]	9.11392	3	3	2	1	395	43.262	5.95	1.112	0.823	1.019	0.984	0.861	0.304	0	70.67	3
219803018	unnamed protein product [Oryza sativa]	4.51895	3	5	1	1	686	72.579	6.44	0.913	0.894	0.893	0.849	0.862	0.17	0	52.74	3
125548485	hypothetical protein OsI_16076 [Oryza sativa Indica Group]	2.0362	1	1	1	1	442	49.078	9.23	0.884	0.828	0.767	0.897	0.862	0.096	0	0	1
110289152	expressed protein [Oryza sativa Japonica Group]	5.11628	1	2	1	1	215	22.923	10.04	0.791	0.935	0.903	0.92	0.862	0.212	0	27.99	1
113612189	Os07g0681400 [Oryza sativa Japonica Group]	17.7665	3	3	2	1	197	20.909	4.58	0.986	0.784	0.889	0.959	0.862	0.638	1	39.65	3
125592164	hypothetical protein OsJ_16734 [Oryza sativa Japonica Group]	0.676731	1	1	1	1	1921	208.021	5.49	0.99	0.72	0.821	1.04	0.862	0.02	0	34.86	1
937924433	Os06g0701400 [Oryza sativa Japonica Group]	26.8908	3	6	3	1	119	11.887	4.41	1.005	0.743	0.876	0.982	0.863	16.783	0	103.588	3
218184128	hypothetical protein OsI_32713 [Oryza sativa Indica Group]	4.38247	4	6	4	1	1004	112.009	6.81	1	0.875	0.836	1.002	0.863	0.169	0	29.83	4
222637433	hypothetical protein OsJ_25077 [Oryza sativa Japonica Group]	18.5185	4	5	2	1	270	27.449	7.58	0.839	0.614	0.752	1.024	0.863	1.031	0	55.59	4
1002284861	PREDICTED: uncharacterized protein LOC4343221 isoform X1 [Oryza sativa Japonica Group]	1.25471	1	3	1	1	797	90.01	7.5	1.005	0.727	0.967	1.024	0.863	0.086	0	36.02	1
125556678	hypothetical protein OsI_24384 [Oryza sativa Indica Group]	3.99061	2	4	2	1	426	46.274	6.15	1.194	0.726	0.778	0.896	0.864	0.269	0	35.12	2
937898316	Os01g0743400 [Oryza sativa Japonica Group]	7.26817	2	4	2	1	399	43.953	8.63	1.115	0.738	0.896	0.93	0.864	0.212	0	54.08	2
113550426	Os03g0857400 [Oryza sativa Japonica Group]	11.1111	3	5	3	1	324	35.97	5.07	1.045	1.177	0.958	0.978	0.864	0.585	0	74.4932	3
116309464	H0209H04.2 [Oryza sativa Indica Group]	8.99281	2	3	2	1	278	30.077	8.69	0.856	0.604	0.891	1	0.864	0.438	0	49.9197	2
114812068	ribosomal protein L16 (chloroplast) [Oryza sativa Indica Group]	41.6058	4	9	4	1	137	15.739	11.22	0.97	0.9	0.875	1.084	0.864	2.162	0	46.5189	4
937943219	Os12g0620400 [Oryza sativa Japonica Group]	45.5446	12	34	12	1	303	31.491	4.79	0.966	0.917	0.908	1.125	0.864	7.031	0	200.628	12
56784953	receptor serine/threonine kinase PR5K-like [Oryza sativa Japonica Group]	1.86199	1	1	1	1	913	100.936	6.76	1.294	0.793	0.907	0.865	0.865	0.046	0	0	1
1002313085	PREDICTED: calcium-dependent protein kinase 11 [Oryza sativa Japonica Group]	3.61217	1	8	1	1	526	57.952	5.74	0.914	0.693	0.863	0.911	0.865	0.089	0	18.69	1
257734796	unnamed protein product [Oryza sativa Japonica Group]	2.65096	2	5	1	1	679	72.132	7.4	1.054	0.817	0.903	0.926	0.865	0.096	0	25.65	2
222619924	hypothetical protein OsJ_04864 [Oryza sativa Japonica Group]	6.21762	1	2	1	1	193	22.023	8.41	0.892	0.686	0.896	0.958	0.865	0.359	0	75.32	1
218185242	hypothetical protein OsI_35096 [Oryza sativa Indica Group]	2.53879	1	2	1	1	709	78.118	7.39	1.073	0.786	0.963	0.971	0.865	0.11	0	0	1
218199530	hypothetical protein OsI_25842 [Oryza sativa Indica Group]	4.45469	3	3	3	1	651	70.981	6.44	0.908	0.656	0.853	1.011	0.865	0.174	0	0	3
937910657	Os03g0659200 [Oryza sativa Japonica Group]	24.4898	3	4	3	1	147	15.48	5.02	0.988	0.783	1.044	1.184	0.865	1.31	0	27.87	3
125575033	hypothetical protein OsJ_31778 [Oryza sativa Japonica Group]	2.60304	1	4	1	1	461	47.995	8.1	1.061	1.094	1.385	1.207	0.865	0.155	0	45.2097	1
125529069	hypothetical protein OsI_05153 [Oryza sativa Indica Group]	7.48503	2	3	2	1	334	35.688	9.35	0.83	1.22	1.266	1.585	0.865	0.369	0	37.76	2
1002224789	PREDICTED: 5'-3' exonuclease isoform X1 [Oryza sativa Japonica Group]	1.45985	1	1	1	1	411	45.56	9.47	1.734	0.971	0.761	0.87	0.866	0.075	0	0	1
222619914	hypothetical protein OsJ_04843 [Oryza sativa Japonica Group]	3.35463	1	7	1	1	626	67.939	6.9	1.033	0.796	0.967	0.966	0.866	0.077	0	16.32	1
222618703	hypothetical protein OsJ_02282 [Oryza sativa Japonica Group]	10.1536	10	17	10	1	1172	127.687	6.01	0.997	0.841	1.016	0.999	0.866	0.468	0	88.8975	10
222622086	hypothetical protein OsJ_05200 [Oryza sativa Japonica Group]	13.5659	2	2	2	1	258	26.478	10.24	1.278	0.957	1.022	1.011	0.866	0.389	0	43.17	2
222629946	hypothetical protein OsJ_16862 [Oryza sativa Japonica Group]	13.0137	2	5	2	1	146	15.606	8.6	1.257	1.356	0.997	1.02	0.866	0.995	0	39.76	2
1002309444	PREDICTED: probable aspartyl aminopeptidase [Oryza sativa Japonica Group]	9.41423	3	7	3	1	478	52.41	6.92	0.96	0.918	1.095	1.036	0.866	0.218	0	94.9343	3
218189237	hypothetical protein OsI_04127 [Oryza sativa Indica Group]	1.1988	1	1	1	1	1001	110.644	7.24	1.246	0.937	1.473	1.134	0.866	0.032	0	0	1
222625749	hypothetical protein OsJ_12481 [Oryza sativa Japonica Group]	7.5	2	2	2	1	320	35.365	9.8	0.921	0.683	0.98	1.214	0.866	0.311	0	85.7913	2
113631825	Os09g0503100 [Oryza sativa Japonica Group]	2.60116	1	2	1	1	346	35.935	8.47	1.163	1.051	0.98	0.925	0.867	0.086	0	0	1
218186894	hypothetical protein OsI_38413 [Oryza sativa Indica Group]	18.2979	4	10	4	1	235	25.305	4.84	0.982	0.994	0.958	0.95	0.867	1.054	0	19.89	4
222625610	hypothetical protein OsJ_12207 [Oryza sativa Japonica Group]	2.55864	1	1	1	1	469	49.55	8.84	0.995	0.623	0.751	0.957	0.867	0.072	0	0	1
21902095	OJ1005_B10.7 [Oryza sativa Japonica Group]	12.0879	1	1	1	1	91	9.325	11.9	1.094	1.001	0.969	0.971	0.867	0.334	0	0	1
125580772	hypothetical protein OsJ_05335 [Oryza sativa Japonica Group]	3.29412	1	1	1	1	425	47.13	7.91	0.904	0.738	0.894	1.003	0.867	0.083	0	51.41	1
125542431	hypothetical protein OsI_10043 [Oryza sativa Indica Group]	4.54545	1	2	1	1	528	57.804	8.66	1.086	0.644	0.82	1.02	0.867	0.096	0	0	1
125561408	hypothetical protein OsI_29091 [Oryza sativa Indica Group]	11.0909	5	9	5	1	550	59.603	7.21	0.89	0.759	0.945	1.046	0.867	0.334	0	62.3186	5
937925219	Os07g0158300, partial [Oryza sativa Japonica Group]	5.49451	2	2	2	1	364	39.061	4.64	1.134	0.892	0.989	1.051	0.867	0.274	0	21.56	2
937914317	Os04g0428950 [Oryza sativa Japonica Group]	3.43511	1	1	1	1	262	28.49	9.01	0.855	0.656	1.008	0.907	0.868	0.212	0	22.46	1
1002313239	PREDICTED: phosphoglucan, water dikinase, chloroplastic [Oryza sativa Japonica Group]	2.32172	2	11	2	1	1206	132.813	5.78	1.091	0.794	0.868	0.912	0.868	0.053	0	58.93	2
113596706	Os06g0731800 [Oryza sativa Japonica Group]	5.15464	1	4	1	1	291	31.271	7.59	0.934	0.69	0.873	0.982	0.868	0.166	0	0	1
108709565	Inositol monophosphatase 3, putative, expressed [Oryza sativa Japonica Group]	6.20438	2	3	2	1	274	29.626	5.68	0.993	0.774	0.856	1.007	0.868	0.468	0	32.2	2
15430709	putative glutathione S-transferase OsGSTT1 [Oryza sativa Japonica Group]	3.65854	1	2	1	1	246	28.034	9.41	0.729	0.612	0.904	0.889	0.869	0.145	0	39.21	1
53749319	putative CCAAT-binding transcription factor subunit A [Oryza sativa Japonica Group]	8.55615	1	1	1	1	187	19.379	7.37	1.031	0.753	0.869	0.952	0.869	0.259	0	0	1
215765680	unnamed protein product [Oryza sativa Japonica Group]	9.81818	2	6	2	1	275	29.26	9.74	1.089	0.848	0.949	0.984	0.869	0.311	0	61.7585	2
125557456	hypothetical protein OsI_25133 [Oryza sativa Indica Group]	14.3939	1	1	1	1	132	14.777	9.39	0.957	0.71	0.871	1.017	0.869	0.389	0	0	1
113532686	Os01g0507900 [Oryza sativa Japonica Group]	7.96178	2	2	2	1	314	33.571	8.57	0.938	0.785	0.864	1.019	0.869	0.292	0	0	2
1002267060	PREDICTED: nudix hydrolase 15, mitochondrial [Oryza sativa Japonica Group]	5.42636	1	1	1	1	258	27.806	6.3	0.806	0.975	1.026	1.113	0.869	0	0	0	1
125537497	hypothetical protein OsI_39211 [Oryza sativa Indica Group]	43.1818	5	20	5	1	176	17.784	5.82	1.05	1.025	1.176	1.218	0.869	20.544	0	232.805	5
113611957	Os07g0640200 [Oryza sativa Japonica Group]	2.31317	1	1	1	1	562	61.753	5.6	0.887	0.751	0.912	0.652	0.87	0.064	0	0	1
215715305	unnamed protein product [Oryza sativa Japonica Group]	7.74648	1	1	1	1	284	31.346	5.17	0.825	0.631	0.777	0.814	0.87	0.166	0	46.78	1
34393511	putative photosystem I antenna protein [Oryza sativa Japonica Group]	21.673	3	113	2	1	263	28.191	6.34	0.789	0.817	0.888	0.853	0.87	3.329	0	1059.84	3
125601487	hypothetical protein OsJ_25551 [Oryza sativa Japonica Group]	20.7692	3	6	2	1	130	14.408	9.55	0.834	0.614	0.784	0.874	0.87	1.31	0	38.08	3
113578725	Os05g0316200 [Oryza sativa Japonica Group]	2.5641	1	1	1	1	468	51.09	7.2	0.871	0.836	1.108	0.881	0.87	0.066	0	0	1
113564391	Os04g0430700 [Oryza sativa Japonica Group]	1.6731	1	4	1	1	777	80.548	7.96	1.035	0.933	1.266	1.112	0.87	0.116	0	81.5496	1
222629901	hypothetical protein OsJ_16815 [Oryza sativa Japonica Group]	1.67866	1	1	1	1	417	46.579	11.58	1.398	1.012	1.135	1.117	0.87	0.058	0	0	1
222641528	hypothetical protein OsJ_29281 [Oryza sativa Japonica Group]	21.4612	8	27	3	1	438	45.986	7.9	0.925	0.841	0.86	0.895	0.871	1.371	5	213.201	8
937922587	Os06g0320700 [Oryza sativa Japonica Group]	2.8754	2	2	2	1	626	69.452	6.73	1.628	0.901	1.041	0.913	0.871	0.113	0	0	2
53792078	putative Exo70 exocyst complex subunit [Oryza sativa Japonica Group]	1.04012	1	1	1	1	673	74.594	8.06	0.71	0.6	0.829	0.921	0.871	0.042	0	0	1
222632746	hypothetical protein OsJ_19735 [Oryza sativa Japonica Group]	1.28458	1	1	1	1	1012	113.528	9.55	0.934	0.621	0.851	0.921	0.871	0.034	0	49.69	1
343210	apocytochrome b6 (alt.) (chloroplast) [Oryza sativa]	23.2759	4	39	4	1	232	25.997	8.97	0.973	0.806	0.987	0.932	0.871	4.012	0	440.84	4
218192329	hypothetical protein OsI_10521 [Oryza sativa Indica Group]	7.01299	2	2	2	1	385	43.675	5.94	1.166	1.111	1.223	0.99	0.871	0.212	0	32.01	2
113548179	Os03g0275500 [Oryza sativa Japonica Group]	1.84332	1	6	1	1	651	71.994	5.64	0.981	0.971	1.046	1.123	0.871	0.108	0	151	1
114386664	phosphoglycerate kinase [Oryza sativa Indica Group]	36.3184	14	48	5	1	402	42.109	5.86	0.741	0.6	0.778	0.929	0.872	4.52	4	461.693	14
1002302656	PREDICTED: pentatricopeptide repeat-containing protein MRL1, chloroplastic isoform X1 [Oryza sativa Japonica Group]	1.56107	1	1	1	1	1089	118.312	8.18	0.917	0.62	0.935	0.946	0.872	0.032	0	0	1
125587813	hypothetical protein OsJ_12459 [Oryza sativa Japonica Group]	14.6912	7	12	7	1	599	66.521	5.74	1.097	0.845	1	0.953	0.872	0.645	0	93.9104	7
1002240167	PREDICTED: glycerophosphodiester phosphodiesterase GDPDL7 [Oryza sativa Japonica Group]	0.657354	1	2	1	1	1217	130.399	6.93	0.949	0.629	0.796	0.964	0.872	0.084	0	0	1
353685096	ribosomal protein L23 (chloroplast) [Oryza sativa Indica Group]	37.6068	4	6	4	1	117	13.646	10.32	1.137	1.157	1.112	0.98	0.872	2.594	0	49.195	4
77550841	transposon protein, putative, CACTA, En/Spm sub-class [Oryza sativa Japonica Group]	0.529101	1	3	1	1	1134	130.355	6.7	0.941	0.814	0.959	1.02	0.872	0.029	0	0	1
113594901	Os06g0157800 [Oryza sativa Japonica Group]	9.01639	1	1	1	1	122	12.361	6.8	0.73	0.527	0.707	0.925	0.873	0.233	0	0	1
1002227835	PREDICTED: peptidyl-prolyl cis-trans isomerase CYP26-2, chloroplastic [Oryza sativa Japonica Group]	12.1711	2	4	2	1	304	31.392	9.06	0.921	0.665	0.881	0.969	0.873	0.274	0	39.48	2
125524671	hypothetical protein OsI_00648 [Oryza sativa Indica Group]	13.0061	9	16	9	1	815	89.832	5.15	1.01	0.929	0.953	0.994	0.873	0.468	0	245.102	9
94384040	putative eukaryotic translation initiation factor 4 gamma [Oryza sativa Indica Group]	5.92686	4	7	4	1	793	87.007	7.69	0.963	0.897	0.933	1.067	0.873	0.175	0	40.84	4
77553821	L-ascorbate peroxidase 6, chloroplast precursor, putative, expressed [Oryza sativa Japonica Group]	30.4207	8	23	6	1	309	33.481	7.23	1.054	0.797	0.956	1.165	0.873	2.03	0	167.604	8
1002264484	PREDICTED: aminoacyl tRNA synthase complex-interacting multifunctional protein 1 [Oryza sativa Japonica Group]	11.1969	2	3	2	1	259	27.544	6.14	1.044	0.71	0.884	1.17	0.873	0.334	0	47.2921	2
47848339	putative 60S ribosomal protein L27 [Oryza sativa Japonica Group]	23.3577	3	7	1	1	137	15.569	10.49	1.182	0.748	1.009	1.182	0.873	1.512	0	0	3
125578929	hypothetical protein OsJ_35675 [Oryza sativa Japonica Group]	5.03731	2	2	2	1	536	59.698	8.43	0.847	0.645	0.761	0.814	0.874	0.15	0	43.68	2
222640112	hypothetical protein OsJ_26445 [Oryza sativa Japonica Group]	0.276148	1	1	1	1	2897	315.82	6.86	1.125	0.575	0.853	0.871	0.874	0.016	0	0	1
222619583	hypothetical protein OsJ_04178 [Oryza sativa Japonica Group]	8.82353	1	1	1	1	238	24.985	9.25	0.908	0.738	0.874	0.912	0.874	0.194	0	0	1
218199471	hypothetical protein OsI_25721 [Oryza sativa Indica Group]	3.26531	1	1	1	1	245	27.948	8.32	0.944	0.702	0.855	0.924	0.874	0.105	0	0	1
1002242408	PREDICTED: 3-ketoacyl-CoA thiolase 2, peroxisomal [Oryza sativa Japonica Group]	23.6607	8	24	8	1	448	46.8	8.15	0.928	0.841	0.938	1.021	0.874	1.512	0	354.07	8
937917848	Os05g0207900, partial [Oryza sativa Japonica Group]	0.868726	1	1	1	1	1036	115.854	4.7	1.009	0.727	0.926	1.086	0.874	0.037	0	0	1
116310740	H0425E08.3 [Oryza sativa Indica Group]	1.44613	1	1	1	1	1383	154.028	8.78	0.95	0.811	0.829	0.902	0.875	0.022	0	0	1
1002252557	PREDICTED: protein SPIRRIG [Oryza sativa Japonica Group]	0.139276	1	1	1	1	3590	398.266	6.18	0.954	0.665	0.957	0.919	0.875	0.011	0	0	1
1002278898	PREDICTED: coatomer subunit beta'-1 isoform X1 [Oryza sativa Japonica Group]	3.07355	2	2	2	1	911	103.034	4.97	0.976	0.688	0.921	0.944	0.875	0.077	0	0	2
218200803	hypothetical protein OsI_28519 [Oryza sativa Indica Group]	39.1144	6	65	1	1	271	29.18	5.52	1.072	0.895	1.005	1.006	0.875	2.36	0	1518.09	6
218194878	hypothetical protein OsI_15959 [Oryza sativa Indica Group]	11.9469	1	2	1	1	226	23.93	11.62	1.083	0.627	1.025	1.04	0.875	0.179	0	0	1
295799407	unnamed protein product [Oryza sativa]	2.58993	1	1	1	1	695	76.124	5.26	1.022	0.789	0.976	1.042	0.875	0.05	0	0	1
222636018	hypothetical protein OsJ_22218 [Oryza sativa Japonica Group]	7.14286	1	1	1	1	266	29.509	11.17	0.7	1.453	1.221	0.549	0.876	0	0	0	1
222618108	hypothetical protein OsJ_01114 [Oryza sativa Japonica Group]	1.25261	1	1	1	1	479	53.509	7.65	0.835	0.631	0.818	0.935	0.876	0.086	0	0	1
218191114	hypothetical protein OsI_07948 [Oryza sativa Indica Group]	38.2022	15	112	4	1	356	38.53	7.17	0.872	0.605	0.83	0.956	0.876	6.197	0	1069	15
1002255962	PREDICTED: ABC transporter F family member 4 [Oryza sativa Japonica Group]	4.08451	2	3	2	1	710	77.768	6.62	1.063	0.863	0.985	1.013	0.876	0.148	0	93.04	2
1002280172	PREDICTED: nucleosome assembly protein 1;1 isoform X1 [Oryza sativa Japonica Group]	8.35509	2	5	2	1	383	43.266	4.49	1.009	0.776	0.961	1.033	0.876	0.212	0	67.2766	2
222622445	hypothetical protein OsJ_05928 [Oryza sativa Japonica Group]	5.09804	2	3	2	1	510	51.67	6.77	0.894	0.721	0.934	1.052	0.876	0.16	0	61.09	2
125550573	hypothetical protein OsI_18180 [Oryza sativa Indica Group]	4.77941	1	1	1	1	272	28.246	5.29	1.079	0.712	1.057	1.096	0.876	0.179	0	34.43	1
125528846	hypothetical protein OsI_04918 [Oryza sativa Indica Group]	13.2867	1	2	1	1	143	14.052	7.88	1.349	1.129	1.148	1.106	0.876	0.389	0	0	1
125535010	hypothetical protein OsI_36723 [Oryza sativa Indica Group]	2.07039	1	1	1	1	966	110.816	8.12	1.035	1.175	1.094	0.886	0.877	0.028	0	0	1
1002288687	PREDICTED: E3 ubiquitin-protein ligase CHIP [Oryza sativa Japonica Group]	6.22711	2	2	2	1	273	31.232	6.68	1.1	1.181	1	0.934	0.877	0.233	0	0	2
125585642	hypothetical protein OsJ_10175 [Oryza sativa Japonica Group]	28.065	15	25	13	1	677	74.762	7.61	0.939	0.978	1.017	0.999	0.877	1.371	2	229.362	15
1002294191	PREDICTED: glutamic acid-rich protein [Oryza sativa Japonica Group]	5.88235	1	1	1	1	136	15.952	8.37	1.036	0.773	0.909	1.018	0.877	0.389	0	0	1
125563335	hypothetical protein OsI_30983 [Oryza sativa Indica Group]	18	3	6	3	1	200	21.657	9.63	0.766	0.84	0.959	0.933	0.878	1.276	0	32.43	3
219969835	unnamed protein product [Oryza sativa Japonica Group]	22.0551	8	18	8	1	399	43.844	6.67	1.042	0.922	0.965	0.983	0.878	1.207	0	111.865	8
1002242930	PREDICTED: carbamoyl-phosphate synthase small chain, chloroplastic isoform X3 [Oryza sativa Japonica Group]	11.804	4	5	4	1	449	48.678	6.74	1.1	1.058	1.052	1.002	0.878	0.557	0	86.8099	4
125563412	hypothetical protein OsI_31052 [Oryza sativa Indica Group]	25.1825	6	19	6	1	274	29.156	7.27	0.934	0.762	0.921	1.034	0.878	2.981	0	421.688	6
218198344	hypothetical protein OsI_23281 [Oryza sativa Indica Group]	1.6129	1	1	1	1	372	39.438	7.3	0.86	0.572	0.785	1.048	0.878	0.101	0	0	1
222636105	hypothetical protein OsJ_22405 [Oryza sativa Japonica Group]	10.8844	5	5	4	1	588	65.67	7.01	0.899	0.725	0.938	1.069	0.878	0.324	1	54.67	5
108708222	50S ribosomal protein L6, putative, expressed [Oryza sativa Japonica Group]	33.1858	7	15	7	1	226	24.87	10.05	0.922	0.885	0.994	0.899	0.879	1.994	0	73.5369	7
1002299157	PREDICTED: remorin [Oryza sativa Japonica Group]	18.1287	4	7	3	1	171	18.649	6.14	0.925	0.9	0.904	0.956	0.879	0.668	0	59.76	4
125528115	hypothetical protein OsI_04165 [Oryza sativa Indica Group]	1.68176	1	1	1	1	773	84.142	6.7	0.882	0.643	0.883	0.991	0.879	0.047	0	0	1
347662503	RecName: Full=Acetyl-CoA carboxylase 2; Includes: RecName: Full=Biotin carboxylase	3.09411	5	7	5	1	2327	257.553	6.42	1.147	0.745	0.92	1.007	0.879	0.075	0	57.5404	5
125532460	hypothetical protein OsI_34134 [Oryza sativa Indica Group]	15.2838	3	5	3	1	229	24.684	5.85	0.955	0.722	0.865	1.015	0.879	1.512	0	97.8372	3
1002297638	PREDICTED: uncharacterized protein At2g27730, mitochondrial [Oryza sativa Japonica Group]	21.9512	2	4	2	1	123	12.895	9.55	0.914	0.656	0.947	1.08	0.879	0.995	0	77.5286	2
125582429	hypothetical protein OsJ_07056 [Oryza sativa Japonica Group]	5.29412	1	1	1	1	170	18.528	8.24	1.166	0.756	1.073	1.111	0.879	0.212	0	0	1
125597435	hypothetical protein OsJ_21555 [Oryza sativa Japonica Group]	4.811	1	2	1	1	291	30.419	8.05	1.046	1.406	1.128	1.166	0.879	0	0	0	1
215697925	unnamed protein product [Oryza sativa Japonica Group]	3.17919	1	1	1	1	346	40.232	6.13	0.822	0.666	0.935	1.358	0.879	0.122	0	0	1
218199128	hypothetical protein OsI_24984 [Oryza sativa Indica Group]	2.19378	1	1	1	1	547	59.849	5.54	0.789	0.719	0.652	0.835	0.88	0.064	0	0	1
125558603	hypothetical protein OsI_26282 [Oryza sativa Indica Group]	32.2946	8	30	8	1	353	37.027	5.69	1.081	0.898	0.934	0.899	0.88	1.721	0	382.699	8
218196541	hypothetical protein OsI_19441 [Oryza sativa Indica Group]	4.1555	3	4	2	1	746	82.051	7.65	0.846	0.676	0.845	0.913	0.88	0.233	0	52.64	3
125546280	hypothetical protein OsI_14153 [Oryza sativa Indica Group]	3.19767	1	2	1	1	344	37.809	8.81	1.338	1.287	1.323	0.964	0.88	0.129	0	0	1
108709395	retrotransposon protein, putative, Ty3-gypsy subclass [Oryza sativa Japonica Group]	0.902425	1	2	1	1	1773	199.805	7.77	1.092	0.63	0.924	0.975	0.88	0.019	0	0	1
1002267308	PREDICTED: carboxymethylenebutenolidase homolog [Oryza sativa Japonica Group]	12.2186	3	18	3	1	311	32.505	6.11	1.011	0.854	0.933	0.979	0.88	0.52	0	134.541	3
937908689	Os03g0284500 [Oryza sativa Japonica Group]	3.59897	1	1	1	1	389	42.953	6.95	0.936	0.71	0.793	0.989	0.88	0.086	0	24.55	1
218190610	hypothetical protein OsI_06980 [Oryza sativa Indica Group]	3.38346	1	1	1	1	266	30.209	8.48	0.982	0.688	1.055	1.02	0.88	0.122	0	0	1
1002304370	PREDICTED: patatin-like phospholipase domain-containing protein 1 [Oryza sativa Japonica Group]	2.33766	1	1	1	1	385	41.63	8.47	0.859	0.817	0.794	1.021	0.88	0.089	0	22.08	1
20146267	unknown protein [Oryza sativa Japonica Group]	3.11927	1	1	1	1	545	61.643	5.76	1.123	0.831	0.97	1.088	0.88	0.07	0	42.05	1
937904576	Os02g0602500 [Oryza sativa Japonica Group]	8.03859	2	3	2	1	311	36.444	6.61	1.082	1.006	1.017	1.089	0.88	0.172	0	0	2
113537872	Os02g0787300, partial [Oryza sativa Japonica Group]	2.22772	1	3	1	1	404	43.55	9.76	1.092	1.402	1.221	1.288	0.88	0.212	0	16.56	1
215766487	unnamed protein product [Oryza sativa Japonica Group]	8.42105	2	2	1	1	190	20.331	4.6	0.857	0.964	0.981	0.806	0.881	0.359	0	0	2
937906504	Os02g0815400 [Oryza sativa Japonica Group]	3.90879	1	4	1	1	307	33.134	8.73	0.923	1.08	0.957	0.961	0.881	0.54	0	33.65	1
116309463	H0209H04.1 [Oryza sativa Indica Group]	19.2931	10	16	7	1	679	75.094	6.18	0.991	0.785	0.95	0.963	0.881	0.842	3	223.175	10
219898611	unnamed protein product [Oryza sativa]	51.9685	4	26	4	1	127	13.273	7.08	0.93	0.667	0.854	1.027	0.881	4.012	0	422.962	4
125541605	hypothetical protein OsI_09422 [Oryza sativa Indica Group]	3.14465	1	2	1	1	318	34.762	5.19	1.165	0.963	0.958	1.028	0.881	0.155	0	0	1
1002277228	PREDICTED: plastocyanin, chloroplastic [Oryza sativa Japonica Group]	14.5455	2	110	2	1	220	22.9	7.03	1.169	1.158	1.029	1.044	0.881	0.874	0	276.536	2
218198255	hypothetical protein OsI_23105 [Oryza sativa Indica Group]	1.2959	1	1	1	1	926	105.983	7.3	0.895	0.772	0.858	0.781	0.882	0	0	0	1
937928216	Os07g0669100 [Oryza sativa Japonica Group]	23.382	10	41	10	1	479	53.461	5.66	0.953	0.777	0.894	1.012	0.882	1.656	0	447.342	10
1002278284	PREDICTED: alpha-glucan water dikinase, chloroplastic isoform X1 [Oryza sativa Japonica Group]	5.4221	7	11	7	1	1457	162.173	5.71	1.03	0.808	0.935	1.051	0.882	0.194	0	15.7	7
222640139	hypothetical protein OsJ_26502 [Oryza sativa Japonica Group]	13.5857	5	11	5	1	449	51.303	5.34	0.949	0.74	0.939	1.07	0.882	0.484	0	0	5
125586252	hypothetical protein OsJ_10843 [Oryza sativa Japonica Group]	11.1111	3	14	1	1	270	27.851	6.74	1.076	0.911	1.036	1.098	0.882	1.371	0	160.84	3
1002314291	PREDICTED: protein RETICULATA-RELATED 1, chloroplastic [Oryza sativa Japonica Group]	2.45283	1	2	1	1	530	57.642	9.8	0.975	1.115	1.015	1.173	0.882	0.061	0	65.32	1
937894119	Os01g0117450 [Oryza sativa Japonica Group]	13.3333	1	1	1	1	120	13.692	8.51	1.174	0.707	0.685	0.829	0.883	0.334	0	0	1
125559579	hypothetical protein OsI_27308 [Oryza sativa Indica Group]	6.42857	1	1	1	1	140	14.116	7.74	1.012	0.851	0.74	0.906	0.883	0.389	0	0	1
125550959	hypothetical protein OsI_18583 [Oryza sativa Indica Group]	23.3161	16	22	16	1	772	84.739	6.48	1.042	0.759	0.946	0.935	0.883	1.7	0	152.257	16
125576050	hypothetical protein OsJ_32791 [Oryza sativa Japonica Group]	4.94071	1	6	1	1	506	56.44	8.91	1.033	0.7	0.824	1.027	0.883	0.155	0	0	1
215694027	unnamed protein product [Oryza sativa Japonica Group]	25.9414	10	23	10	1	478	50.206	6.95	1.109	0.951	0.912	1.039	0.883	3.262	0	284.02	10
218187604	hypothetical protein OsI_00606 [Oryza sativa Indica Group]	3.51906	1	1	1	1	341	34.883	7.77	0.91	0.855	0.97	1.166	0.883	0.136	0	27.79	1
1002261119	PREDICTED: MICOS complex subunit mic60 [Oryza sativa Japonica Group]	6.4	3	4	3	1	625	68.487	5.25	0.934	0.882	0.95	1.205	0.883	0.199	0	82.674	3
222632267	hypothetical protein OsJ_19241 [Oryza sativa Japonica Group]	8.33333	1	1	1	1	192	20.976	8.06	0.835	0.674	0.92	1.21	0.883	0.155	0	0	1
14588581	sodium ion transporter [Oryza sativa Japonica Group]	2.07547	1	1	1	1	530	59.257	9.38	0.94	0.743	0.785	0.855	0.884	0.129	0	0	1
125544423	hypothetical protein OsI_12162 [Oryza sativa Indica Group]	5.86246	5	8	1	1	887	96.522	5.6	0.98	0.647	0.806	0.856	0.884	0.233	0	36.76	5
218197215	hypothetical protein OsI_20868 [Oryza sativa Indica Group]	1.5873	1	1	1	1	504	57.227	6.89	1.195	0.831	0.99	0.908	0.884	0.064	0	0	1
1002279047	PREDICTED: isoleucine--tRNA ligase, cytoplasmic [Oryza sativa Japonica Group]	3.24232	2	2	2	1	1172	132.773	6.21	0.935	0.949	1.032	1.036	0.884	0.06	0	0	2
1778821	S-adenosyl-L-methionine synthetase [Oryza sativa]	29.1878	8	24	2	1	394	42.874	6.05	1.101	0.602	0.818	0.867	0.885	2.008	0	256.352	8
218184219	hypothetical protein OsI_32910 [Oryza sativa Indica Group]	3.57143	1	1	1	1	364	39.948	6.74	0.891	0.718	0.849	0.874	0.885	0.101	0	30.92	1
222635302	hypothetical protein OsJ_20795 [Oryza sativa Japonica Group]	2.407	2	2	2	1	914	102.137	6.87	1.009	0.652	0.804	0.891	0.885	0.038	0	0	2
125546114	hypothetical protein OsI_13973 [Oryza sativa Indica Group]	12.9496	6	9	6	1	556	62.333	8.84	1.034	0.77	0.884	0.908	0.885	0.496	0	73.5959	6
215694309	unnamed protein product [Oryza sativa Japonica Group]	39.8305	13	82	13	1	354	36.999	7.96	1.04	1.069	1.015	0.924	0.885	7.185	0	507.934	13
113564163	Os04g0379700 [Oryza sativa Japonica Group]	2.5641	1	1	1	1	468	52.872	6.2	0.868	0.546	1.066	0.954	0.885	0.068	0	0	1
222636480	hypothetical protein OsJ_23192 [Oryza sativa Japonica Group]	1.35417	1	3	1	1	960	109.159	6.52	1.017	0.664	0.897	0.989	0.885	0.068	0	68.29	1
1002306620	PREDICTED: uncharacterized protein LOC4351038 [Oryza sativa Japonica Group]	3.89151	3	5	3	1	848	96.443	8.84	0.925	0.784	0.947	1.016	0.885	0.102	0	60.6346	3
56784479	hypothetical protein [Oryza sativa Japonica Group]	5.93407	3	9	3	1	455	50.075	10.01	0.933	1.047	1.031	1.019	0.885	0.292	0	30.3133	3
1002242016	PREDICTED: uncharacterized protein LOC4330691 [Oryza sativa Japonica Group]	1.79533	2	4	2	1	1671	178.208	7.52	1.031	0.953	1.112	1.147	0.885	0.04	0	51.5943	2
1002251930	PREDICTED: LOW QUALITY PROTEIN: serine/threonine-protein phosphatase PP1-like [Oryza sativa Japonica Group]	4.32099	1	1	1	1	324	36.506	5.2	0.904	1.075	0.961	1.208	0.885	0.11	0	0	1
215695259	unnamed protein product [Oryza sativa Japonica Group]	13.7546	2	6	2	1	269	29.163	9.8	0.899	0.787	0.91	1.027	0.886	0.318	0	132.41	2
937897886	Os01g0698000 [Oryza sativa Japonica Group]	3.7464	1	1	1	1	347	35.98	4.86	0.998	0.76	0.888	1.028	0.886	0.096	0	24.47	1
222617173	hypothetical protein OsJ_36277 [Oryza sativa Japonica Group]	9.37167	8	21	3	1	939	107.026	5.55	0.921	0.671	0.819	1.135	0.886	0.417	0	162.43	8
1002283313	PREDICTED: 50S ribosomal protein L2, chloroplastic-like [Oryza sativa Japonica Group]	22.069	6	14	6	1	290	32.053	11.36	0.973	0.898	0.876	0.894	0.887	0.738	0	102.793	6
125537572	hypothetical protein OsI_39291 [Oryza sativa Indica Group]	2.95858	1	1	1	1	338	36.701	7.21	0.946	0.633	0.774	0.905	0.887	0.136	0	0	1
215766035	unnamed protein product [Oryza sativa Japonica Group]	16.2465	3	17	3	1	357	39.517	8.41	1.224	0.71	0.846	0.954	0.887	0.468	0	72.7452	3
455401	acidic ribosomal protein P0 [Oryza sativa Japonica Group]	39.8119	9	33	9	1	319	34.356	5.49	0.912	0.705	0.885	0.954	0.887	5.661	0	563.6	9
222624346	hypothetical protein OsJ_09737 [Oryza sativa Japonica Group]	29.5775	3	3	3	1	142	15.948	9.6	0.939	0.687	0.835	0.965	0.887	1.154	0	55.62	3
1002273103	PREDICTED: dihydrolipoyllysine-residue acetyltransferase component 3 of pyruvate dehydrogenase complex, mitochondrial isoform X1 [Oryza sativa Japonica Group]	11.4638	5	8	3	1	567	61.914	7.49	1.017	0.692	0.984	0.985	0.887	0.413	0	89.5646	5
125549956	hypothetical protein OsI_17653 [Oryza sativa Indica Group]	3.18021	1	1	1	1	566	61.575	5.14	0.919	0.972	1.005	1.04	0.887	0.075	0	68.72	1
37805957	putative puromycin-sensitive aminopeptidase (PSA) [Oryza sativa Japonica Group]	4.02685	3	3	2	1	894	99.89	6.4	0.987	0.712	0.957	1.088	0.887	0.114	0	0	3
38347307	OSJNBa0042F21.9 [Oryza sativa Japonica Group]	3.5225	1	1	1	1	511	56.62	7.71	0.625	0.624	0.808	0.839	0.888	0.083	0	0	1
125601192	hypothetical protein OsJ_25244 [Oryza sativa Japonica Group]	21.5909	4	6	4	1	264	28.082	4.83	0.922	0.889	0.832	0.921	0.888	1.61	0	26.01	4
125586091	hypothetical protein OsJ_10668 [Oryza sativa Japonica Group]	3.125	3	5	3	1	1440	159.137	6.55	0.949	0.757	0.859	0.944	0.888	0.076	0	15.5	3
937900419	Os01g0967900 [Oryza sativa Japonica Group]	6.09524	3	4	3	1	525	57.851	7.06	0.88	0.66	0.86	0.97	0.888	0.283	0	49.2187	3
218192580	hypothetical protein OsI_11076 [Oryza sativa Indica Group]	3.7594	1	2	1	1	399	42.886	7.03	0.998	0.932	0.958	0.975	0.888	0.077	0	0	1
937925609	Os07g0203925, partial [Oryza sativa Japonica Group]	7.69231	1	2	1	1	234	26.313	6.67	1.172	0.814	0.953	0.987	0.888	0.155	0	0	1
125532825	hypothetical protein OsI_34517 [Oryza sativa Indica Group]	24.1379	5	46	5	1	261	27.518	6.52	0.971	0.919	1.003	0.994	0.888	3.394	0	892.305	5
218189952	hypothetical protein OsI_05650 [Oryza sativa Indica Group]	1.3267	1	1	1	1	603	68.202	9.82	1.071	0.816	0.957	1.004	0.888	0.058	0	0	1
42408523	putative oligouridylate binding protein [Oryza sativa Japonica Group]	5.14541	1	1	1	1	447	48.735	7.3	1.186	0.911	0.944	1.021	0.888	0.11	0	19.63	1
1002264265	PREDICTED: multiple organellar RNA editing factor 2, chloroplastic isoform X1 [Oryza sativa Japonica Group]	12.9032	3	6	3	1	248	27.488	8.53	0.959	0.975	0.95	1.082	0.888	0.701	0	23.65	3
125533044	hypothetical protein OsI_34749 [Oryza sativa Indica Group]	17.4528	3	3	3	1	212	23.07	5.74	1.038	0.817	0.955	1.084	0.888	0.701	0	54.7562	3
222637624	hypothetical protein OsJ_25466 [Oryza sativa Japonica Group]	12.3028	11	18	11	1	951	108.783	6.57	1.107	0.895	1.028	1.096	0.888	0.451	0	54.9761	11
125555949	hypothetical protein OsI_23588 [Oryza sativa Indica Group]	11.0236	3	8	3	1	381	42.953	8.56	1.009	0.728	0.872	0.902	0.889	0.346	0	52.77	3
937904347	Os02g0578400 [Oryza sativa Japonica Group]	16.8889	3	5	3	1	225	24.448	9.77	1.071	0.714	0.964	0.921	0.889	0.848	0	39.54	3
332628201	unnamed protein product [Oryza sativa Japonica Group]	22.6368	8	12	8	1	402	42.739	8.88	1.221	1.243	0.968	1.079	0.889	1.096	0	55.9204	8
255672844	Os01g0135700 [Oryza sativa Japonica Group]	12.7072	2	3	2	1	181	19.251	4.59	0.97	0.998	0.976	1.08	0.889	0.701	0	33.9	2
215765272	unnamed protein product [Oryza sativa Japonica Group]	26.5823	2	6	2	1	79	8.78	8.78	0.979	0.989	0.983	1.18	0.889	2.162	0	71.383	2
258644607	putative threonyl-tRNA synthetase [Oryza sativa Indica Group]	3.73832	3	3	3	1	749	85.385	7.97	0.927	0.623	0.804	0.879	0.89	0.124	0	0	3
116309460	H0502B11.12 [Oryza sativa Indica Group]	8.97155	2	3	2	1	457	49.435	8.4	0.785	0.715	0.908	0.901	0.89	0.186	0	38.72	2
937918249	Os05g0291700 [Oryza sativa Japonica Group]	55.9596	26	102	26	1	495	52.314	6.47	1.013	1.011	0.945	0.905	0.89	9.625	0	948.193	26
311812796	unnamed protein product [Oryza sativa Japonica Group]	56.129	10	135	0	1	155	16.747	10.02	0.851	0.778	0.802	0.895	0.891	18.307	3	253.241	10
215692711	unnamed protein product [Oryza sativa Japonica Group]	3.77358	1	1	1	1	265	27.693	4.81	0.755	0.713	0.969	0.919	0.891	0.179	0	0	1
383875288	Chain B, Structure Of Rice Rubisco In Complex With Nadp(h)	54.717	29	7617	3	1	477	52.829	6.58	1.044	1.117	1.035	0.936	0.891	1636.89	36	38000.2	29
215765569	unnamed protein product [Oryza sativa Japonica Group]	9.58084	3	5	3	1	334	35.825	6.55	0.986	1.02	0.887	0.955	0.891	0.274	0	25.71	3
125546375	hypothetical protein OsI_14253 [Oryza sativa Indica Group]	12.9032	7	9	7	1	682	73.234	5.58	0.962	0.783	0.961	0.971	0.891	0.624	0	80.4267	7
113548593	Os03g0352300 [Oryza sativa Japonica Group]	1.08696	1	1	1	1	552	61.294	8.53	0.969	0.621	0.864	0.983	0.891	0.055	0	0	1
218188446	hypothetical protein OsI_02395 [Oryza sativa Indica Group]	10	3	4	3	1	390	41.739	5.8	0.912	0.712	0.917	0.998	0.891	0.334	0	0	3
116311119	B0103C08-B0602B01.2 [Oryza sativa Indica Group]	1.55844	1	2	1	1	385	42.925	9.63	1.131	1.027	1.1	1.042	0.891	0.096	0	0	1
1002256135	PREDICTED: actin-related protein 7 [Oryza sativa Japonica Group]	8.33333	2	2	2	1	360	39.575	4.83	0.882	0.867	0.825	1.051	0.891	0.292	0	0	2
222622018	hypothetical protein OsJ_05035 [Oryza sativa Japonica Group]	1.96604	4	5	4	1	2238	253.518	6.23	0.926	0.748	0.907	1.065	0.891	0.067	0	0	4
5679686	protein phosphatase 2A A subunit [Oryza sativa]	5.11073	2	5	2	1	587	65.658	5.03	0.979	1.192	1.218	1.161	0.891	0.194	0	121.429	2
937901747	Os02g0129900 [Oryza sativa Japonica Group]	7.16612	2	4	2	1	307	33.051	6.23	1.137	0.885	1.14	1.257	0.891	0.413	0	45.13	2
50511384	unknown protein [Oryza sativa Japonica Group]	4.99076	3	3	3	1	541	62.719	6.57	0.945	0.792	0.815	0.922	0.892	0.233	0	0	3
341870593	chaperonin [Oryza sativa Japonica Group]	40.873	8	25	6	1	252	26.303	8.02	0.958	0.771	0.819	0.933	0.892	2.511	2	158.261	8
125543079	hypothetical protein OsI_10714 [Oryza sativa Indica Group]	6.15385	3	4	3	1	585	61.604	4.59	1.06	0.716	0.834	0.982	0.892	0.425	0	87.61	3
937915551	Os04g0560500 [Oryza sativa Japonica Group]	2.74725	1	2	1	1	546	61.04	6.19	0.849	0.657	0.903	0.982	0.892	0.07	0	0	1
15451548	Putative pyrophosphate--fructose-6-phosphate 1-phosphotransferase [Oryza sativa Japonica Group]	2.85714	1	2	1	1	490	53.836	7.78	0.964	0.881	0.964	1.019	0.892	0.096	0	0	1
52075758	putative SecA [Oryza sativa Japonica Group]	10.284	10	13	10	1	1021	114.386	6	1.031	0.839	0.958	1.03	0.892	0.389	0	83.14	10
125559151	hypothetical protein OsI_26845 [Oryza sativa Indica Group]	19.863	3	9	1	1	146	16.007	10.87	0.995	0.961	0.84	1.081	0.892	4.337	0	41.89	3
125528336	hypothetical protein OsI_04384 [Oryza sativa Indica Group]	21.1765	4	17	3	1	255	27.187	5.49	1.057	0.951	1.072	1.13	0.892	1.054	0	128.633	4
937908229	Os03g0236300 [Oryza sativa Japonica Group]	7.16332	1	1	1	1	349	38.205	11.99	0.823	0.819	0.6	0.812	0.893	0.11	0	0	1
18076160	voltage-dependent anion channel [Oryza sativa Japonica Group]	12	2	2	2	1	275	29.873	7.77	0.84	0.699	0.854	0.892	0.893	0.334	0	34.52	2
125532698	hypothetical protein OsI_34379 [Oryza sativa Indica Group]	3.7464	1	1	1	1	347	39.724	7.83	0.831	0.587	1.085	0.965	0.893	0.096	0	0	1
218199468	hypothetical protein OsI_25717 [Oryza sativa Indica Group]	3.06346	1	3	1	1	457	49.033	5.6	0.853	0.808	0.89	0.985	0.893	0.11	0	38.37	1
937935939	Os10g0416100 [Oryza sativa Japonica Group]	3.4965	1	1	1	1	286	31.554	5.11	1.003	1.015	1.042	1.015	0.893	0.212	0	0	1
219977074	unnamed protein product [Oryza sativa]	3.81232	2	7	2	1	682	74.456	9.89	1.109	0.904	1.081	1.049	0.893	0.142	0	52.9933	2
937925480	Os07g0188800 [Oryza sativa Japonica Group]	15.7303	6	14	6	1	534	57.21	6.35	0.995	0.842	0.915	1.057	0.893	0.668	0	198.571	6
1002304804	PREDICTED: wall-associated receptor kinase 3-like isoform X1 [Oryza sativa Japonica Group]	1.81058	1	2	1	1	718	79.229	6.54	1.021	0.796	0.961	1.079	0.893	0.049	0	0	1
50726123	hypothetical protein [Oryza sativa Japonica Group]	3.125	1	1	1	1	192	19.533	6.4	1.405	1.005	1.098	1.261	0.893	0.212	0	0	1
255674137	Os03g0100200 [Oryza sativa Japonica Group]	25.1232	3	3	3	1	203	21.963	7.85	1.279	0.478	1.059	1.271	0.893	0.701	0	57.7221	3
113548540	Os03g0341100 [Oryza sativa Japonica Group]	27.2727	4	6	2	1	187	21.061	11.43	0.852	0.765	0.722	0.813	0.894	1.424	0	63.02	4
31431903	Cell elongation protein DIMINUTO, putative, expressed [Oryza sativa Japonica Group]	1.78253	1	1	1	1	561	64.891	8.22	0.751	0.729	0.988	0.839	0.894	0.07	0	48.25	1
108707842	Glucose-6-phosphate 1-dehydrogenase 4, chloroplast precursor, putative, expressed [Oryza sativa Japonica Group]	3.02067	2	3	2	1	629	70.732	5.69	1.214	0.684	0.905	0.891	0.894	0.179	0	0	2
937942749	Os12g0562900 [Oryza sativa Japonica Group]	9.69388	1	1	1	1	196	21.564	5.16	0.699	0.633	0.879	0.914	0.894	0	0	0	1
38569195	OSJNBa0086B14.20 [Oryza sativa Japonica Group]	6.95297	2	3	2	1	489	52.189	12	1.38	0.715	1.076	1.475	0.894	0.068	0	0	2
125577142	hypothetical protein OsJ_33894 [Oryza sativa Japonica Group]	1.19904	1	2	1	1	834	92.239	6.23	0.968	0.874	1.075	1.002	0.895	0.047	0	0	1
108710321	retrotransposon protein, putative, Ty1-copia subclass, expressed [Oryza sativa Japonica Group]	19.898	3	6	1	1	196	20.363	7.25	0.968	0.667	0.92	1.018	0.895	0.638	0	22.19	3
218190001	hypothetical protein OsI_05746 [Oryza sativa Indica Group]	40.3704	8	28	8	1	270	29.612	5.54	0.874	0.785	0.915	1.023	0.895	3.642	0	275.352	8
125588048	hypothetical protein OsJ_12728 [Oryza sativa Japonica Group]	6.37255	1	1	1	1	204	21.818	11.36	1.012	0.628	0.919	1.026	0.895	0	0	0	1
125528076	hypothetical protein OsI_04123 [Oryza sativa Indica Group]	6.69856	1	1	1	1	209	22.811	9.23	0.884	0.474	0.792	1.111	0.895	0.194	0	38.51	1
1002253698	PREDICTED: probable aquaporin TIP1-1 [Oryza sativa Japonica Group]	6.8	1	11	1	1	250	25.683	6.51	0.968	1.125	1.035	1.137	0.895	9	0	128.304	1
222624618	hypothetical protein OsJ_10240 [Oryza sativa Japonica Group]	1.79558	1	1	1	1	724	80.394	8.94	0.962	0.635	0.896	1.184	0.895	0.049	0	61.31	1
108705875	Dihydrodipicolinate reductase, C-terminus family protein, expressed [Oryza sativa Japonica Group]	2.38806	1	1	1	1	335	36.126	6.52	0.579	0.512	0.716	0.95	0.896	0.166	0	0	1
108709853	oxidoreductase, 2OG-Fe oxygenase family protein, expressed [Oryza sativa Japonica Group]	9.94318	3	6	3	1	352	39.269	5.34	0.823	0.6	0.833	0.981	0.896	0.425	0	38.8	3
218194394	hypothetical protein OsI_14959 [Oryza sativa Indica Group]	1.48148	1	1	1	1	405	46.602	7.68	1.002	0.742	0.877	0.988	0.896	0.101	0	0	1
116309146	OSIGBa0101A01.3 [Oryza sativa Indica Group]	3.97456	2	7	2	1	629	68.309	8.53	0.927	0.694	0.865	0.995	0.896	0.122	0	0	2
218190082	hypothetical protein OsI_05887 [Oryza sativa Indica Group]	5.69395	1	1	1	1	281	31.273	9.61	1.22	0.756	0.993	1.135	0.896	0.11	0	0	1
113639557	Os10g0495100 [Oryza sativa Japonica Group]	1.73536	1	2	1	1	461	50.725	7.05	0.829	0.621	0.753	0.745	0.897	0.077	0	0	1
257671654	unnamed protein product [Oryza sativa]	29.7456	13	59	13	1	511	55.392	7.37	0.955	0.82	0.926	0.915	0.897	2.162	0	332.058	13
218186500	hypothetical protein OsI_37618 [Oryza sativa Indica Group]	1.65746	1	1	1	1	543	58.352	6.96	1.08	0.929	0.973	1.01	0.897	0.07	0	0	1
1002225924	PREDICTED: probable 3-hydroxyisobutyrate dehydrogenase-like 1, mitochondrial [Oryza sativa Japonica Group]	12.7907	4	9	4	1	344	34.805	8.44	0.917	0.657	0.916	1.035	0.897	0.896	0	151.937	4
937897207	Os01g0618100 [Oryza sativa Japonica Group]	33.7209	9	15	9	1	344	37.892	6.73	0.95	0.833	0.948	1.103	0.897	1.154	0	114.314	9
257727347	unnamed protein product [Oryza sativa Japonica Group]	0.515907	1	5	1	1	1163	126.31	6.33	0.934	0.781	1.091	1.209	0.897	0.105	0	0	1
51038251	unknown protein [Oryza sativa Japonica Group]	4.15512	1	2	1	1	361	39.286	7.8	0.817	0.597	0.719	0.915	0.898	0.08	0	79.89	1
113535904	Os02g0232400, partial [Oryza sativa Japonica Group]	4.45269	2	2	2	1	539	58.877	9.36	0.798	0.582	0.829	0.921	0.898	0.16	0	0	2
77555070	retrotransposon protein, putative, unclassified [Oryza sativa Japonica Group]	0.852273	1	1	1	1	1760	200.003	8.29	0.992	0.997	0.98	0.937	0.898	0.02	0	0	1
937905615	Os02g0722800 [Oryza sativa Japonica Group]	2.91262	3	4	2	1	1339	144.527	6.1	1.037	0.873	1.066	1.182	0.898	0.096	0	32.22	3
125605457	hypothetical protein OsJ_29111 [Oryza sativa Japonica Group]	3.67893	1	1	1	1	299	33.445	11.94	1.36	1.895	2.311	2.199	0.898	0.11	0	0	1
215706927	unnamed protein product [Oryza sativa Japonica Group]	19.8113	6	22	6	1	318	33.715	6.89	0.985	0.749	1.014	0.869	0.899	2.34	0	163.134	6
218199302	hypothetical protein OsI_25360 [Oryza sativa Indica Group]	49.7449	14	116	14	1	392	40.983	7.81	0.959	0.968	0.972	0.93	0.899	17.166	0	979.057	14
46575999	putative 40S ribosomal protein S26 [Oryza sativa Japonica Group]	7.73196	1	4	1	1	194	20.594	10.87	0.93	0.786	0.845	0.992	0.899	0.668	0	25.14	1
75142943	RecName: Full=Clathrin light chain 1	14.2857	4	24	4	1	301	32.516	5.03	0.923	0.765	0.886	0.993	0.899	1.154	0	26.56	4
75164061	RecName: Full=Probable NADPH:quinone oxidoreductase 2	7.38916	1	1	1	1	203	21.902	6.39	0.959	0.626	0.841	1.01	0.899	0.194	0	29.71	1
215767798	unnamed protein product [Oryza sativa Japonica Group]	7.86325	4	5	4	1	585	62.747	9.23	1.126	0.79	1.025	1.178	0.899	0.389	0	40.7	4
125526619	hypothetical protein OsI_02624 [Oryza sativa Indica Group]	5.12821	1	1	1	1	273	29.838	8.51	1.061	0.76	0.567	0.842	0.9	0.116	0	42.32	1
215695465	unnamed protein product [Oryza sativa Japonica Group]	6.54762	1	1	1	1	336	38.98	5.94	0.794	0.679	0.8	0.871	0.9	0.101	0	0	1
53981938	hypothetical protein [Oryza sativa Japonica Group]	2.37226	1	1	1	1	548	59.873	7.15	0.859	0.975	0.987	0.929	0.9	0.072	0	0	1
113532919	Os01g0575000 [Oryza sativa Japonica Group]	4.09429	3	4	3	1	806	90.421	6.15	1.015	1.04	0.971	0.966	0.9	0.118	0	0	3
1002271520	PREDICTED: probable phosphoribosylformylglycinamidine synthase, chloroplastic/mitochondrial [Oryza sativa Japonica Group]	4.31095	5	8	2	1	1415	153.956	5.58	0.953	0.878	0.971	0.997	0.9	0.155	0	69.63	5
209573140	RecName: Full=Outer envelope protein 80, chloroplastic; AltName: Full=Chloroplastic outer envelope protein of 80 kDa; Short=OsOEP80	7.06767	5	15	5	1	665	71.473	8.62	0.96	0.846	0.914	1.014	0.9	0.271	0	136.226	5
937906503	Os02g0815300, partial [Oryza sativa Japonica Group]	15.2174	2	5	2	1	184	18.489	7.28	0.915	0.766	0.931	1.041	0.9	0.995	0	188.673	2
125524345	hypothetical protein OsI_00313 [Oryza sativa Indica Group]	9.70149	4	5	4	1	670	70.238	5.94	1.099	0.814	0.918	1.064	0.9	0.389	0	91.6719	4
50508735	putative translational inhibitor protein [Oryza sativa Japonica Group]	15	3	4	3	1	180	18.806	9.39	0.946	0.751	0.895	1.068	0.9	0.778	0	39.4475	3
125582491	hypothetical protein OsJ_07113 [Oryza sativa Japonica Group]	38.6534	13	82	2	1	401	43.468	4.92	1.018	0.993	0.934	0.933	0.901	7.532	15	378.508	13
218189022	hypothetical protein OsI_03671 [Oryza sativa Indica Group]	8.88099	4	6	4	1	563	61.061	6.19	0.901	0.655	0.886	0.976	0.901	0.283	0	0	4
218197597	hypothetical protein OsI_21699 [Oryza sativa Indica Group]	2.22222	1	2	1	1	315	34.453	5.38	1.115	0.824	0.949	1.045	0.901	0.334	0	0	1
1002231908	PREDICTED: uncharacterized protein LOC4327201 isoform X1 [Oryza sativa Japonica Group]	1.38675	1	1	1	1	649	70.626	5.35	1.179	4.687	1.187	1.13	0.901	0.055	0	0	1
222616995	hypothetical protein OsJ_35924 [Oryza sativa Japonica Group]	1.17524	3	3	3	1	3829	423.094	5.21	0.912	0.813	0.896	1.201	0.901	0.029	0	43.23	3
937919306	Os05g0438800 [Oryza sativa Japonica Group]	19.1489	6	21	3	1	376	41.581	5.48	0.952	0.751	1.091	1.208	0.901	1.512	0	103.1	6
937899392	Os01g0865100 [Oryza sativa Japonica Group]	3.25733	1	1	1	1	307	34.482	8.7	0.97	0.761	0.931	0.906	0.902	0.116	0	0	1
125588600	hypothetical protein OsJ_13328 [Oryza sativa Japonica Group]	8.62534	3	5	3	1	371	41.185	5.16	0.907	0.851	0.843	0.958	0.902	0.445	0	0	3
1002234379	PREDICTED: mitogen-activated protein kinase kinase 1 isoform X1 [Oryza sativa Japonica Group]	3.0303	1	1	1	1	363	40.966	5.82	0.904	0.502	0.955	0.966	0.902	0.105	0	0	1
218189943	hypothetical protein OsI_05632 [Oryza sativa Indica Group]	1.27971	1	2	1	1	547	60.654	7.05	0.917	0.765	0.883	1.001	0.902	0.058	0	0	1
56784184	putative protoporphyrinogen oxidase [Oryza sativa Japonica Group]	8.15972	4	6	4	1	576	61.332	8.92	0.988	0.74	0.898	1.024	0.902	0.301	0	73.0939	4
218197182	hypothetical protein OsI_20803 [Oryza sativa Indica Group]	19.2308	7	13	7	1	364	41.732	4.45	0.908	0.932	0.96	1.032	0.902	1.371	0	145.992	7
222635759	hypothetical protein OsJ_21706 [Oryza sativa Japonica Group]	6.04122	7	8	7	1	1407	157.29	6.81	0.881	0.858	0.898	1.087	0.902	0.173	0	47.8148	7
1002264912	PREDICTED: 7-hydroxymethyl chlorophyll a reductase, chloroplastic isoform X1 [Oryza sativa Japonica Group]	7.35586	3	6	3	1	503	55.723	7.52	0.967	0.829	1.01	0.894	0.903	0.322	0	38.3933	3
937896592	Os01g0542000 [Oryza sativa Japonica Group]	30.4762	6	15	6	1	315	33.261	5.52	0.95	0.764	0.901	0.945	0.903	1.069	0	166.386	6
215694392	unnamed protein product [Oryza sativa Japonica Group]	13.9344	2	6	2	1	122	13.345	5.69	0.954	0.94	0.934	1.002	0.903	3.642	0	21.81	2
108860575	chitin elicitor binding protein, partial [Oryza sativa Japonica Group]	11.2565	3	7	3	1	382	40.055	8.05	0.975	0.614	0.87	1.018	0.903	0.73	0	88.65	3
1002243117	PREDICTED: FAM10 family protein At4g22670 isoform X1 [Oryza sativa Japonica Group]	15.8924	6	27	6	1	409	44.251	5.12	0.972	0.743	0.848	0.945	0.904	0.509	0	78.2196	6
257709093	unnamed protein product [Oryza sativa]	17.8404	7	8	7	1	426	47.651	6.29	0.908	0.851	0.902	1.011	0.904	0.546	0	61.0233	7
937918909	Os05g0388600 [Oryza sativa Japonica Group]	11.3757	3	9	3	1	378	40.378	6.74	1.012	0.831	0.988	1.139	0.904	0.778	0	280.461	3
222624444	hypothetical protein OsJ_09896 [Oryza sativa Japonica Group]	3.46084	2	4	2	1	549	59.986	9.32	0.87	0.784	0.963	1.144	0.904	0.407	0	29.7146	2
113577947	Os05g0103600 [Oryza sativa Japonica Group]	2.17391	1	1	1	1	460	49.037	5.62	1.235	0.755	1.07	1.32	0.904	0.08	0	0	1
218192856	hypothetical protein OsI_11619 [Oryza sativa Indica Group]	9.09091	1	1	1	1	253	29.002	10.11	1.307	0.959	1.15	1.324	0.904	0.179	0	0	1
116309685	H0404F02.9 [Oryza sativa Indica Group]	2.83401	1	1	1	1	247	27.154	8.34	0.967	0.742	0.863	0.897	0.905	0.179	0	0	1
1002241876	PREDICTED: E3 ubiquitin-protein ligase UPL3 [Oryza sativa Japonica Group]	0.981461	1	1	1	1	1834	197.835	5.92	0.919	0.515	0.799	0.9	0.905	0	0	0	1
215697586	unnamed protein product [Oryza sativa Japonica Group]	2.62664	1	1	1	1	533	60.408	5.26	0.96	0.804	0.914	0.907	0.905	0.066	0	0	1
1002224730	PREDICTED: inner membrane protein PPF-1, chloroplastic isoform X1 [Oryza sativa Japonica Group]	6.95652	4	5	4	1	460	48.937	9.41	1.043	0.815	0.888	1.019	0.905	0.73	0	25.81	4
23237891	unknown protein [Oryza sativa Japonica Group]	43.5115	5	16	5	1	131	14.955	9.01	1.003	0.839	1.001	1.092	0.905	2.162	0	376.388	5
113549243	Os03g0647400 [Oryza sativa Japonica Group]	13.2653	1	1	1	1	196	20.076	4.12	0.83	0.756	0.775	0.749	0.906	0.233	0	0	1
125588467	hypothetical protein OsJ_13194 [Oryza sativa Japonica Group]	44.4444	5	73	5	1	135	14.14	9.82	0.857	0.723	0.852	0.854	0.906	11.915	0	1331.12	5
1002234347	PREDICTED: long chain acyl-CoA synthetase 4 isoform X1 [Oryza sativa Japonica Group]	6.13139	4	7	4	1	685	76.073	6.33	0.931	0.703	0.779	0.89	0.906	0.379	0	52.6448	4
937913670	Os04g0324100 [Oryza sativa Japonica Group]	12.6233	4	10	4	1	507	54.66	5.8	0.969	0.803	0.978	0.917	0.906	0.585	0	177.43	4
125556163	hypothetical protein OsI_23796 [Oryza sativa Indica Group]	3.90144	1	1	1	1	487	52.87	7.36	0.956	0.995	0.819	1.022	0.906	0.093	0	0	1
125556296	hypothetical protein OsI_23928 [Oryza sativa Indica Group]	16.8142	3	4	3	1	339	36.908	5.26	1.072	0.783	1.046	1.14	0.906	0.468	0	19.06	3
13129508	putative protein phosphatase 2A regulatory subunit [Oryza sativa Japonica Group]	2.07612	1	1	1	1	578	66.279	4.98	1.087	0.855	0.776	0.827	0.907	0.061	0	0	1
165940477	chloroplast fructose-1,6-bisphosphatase [Oryza sativa Indica Group]	46.2396	13	83	13	1	359	38.84	4.79	1.003	1.001	0.954	0.923	0.907	19.535	0	840.705	13
113648763	Os12g0168700 [Oryza sativa Japonica Group]	18.3381	10	17	9	1	698	76.698	7.4	1.067	0.834	0.905	0.934	0.907	1.336	1	154.668	10
81686725	NAD-dependent isocitrate dehydrogenase c;2 [Oryza sativa Japonica Group]	26.9841	7	18	4	1	378	40.603	8	1.058	0.782	0.925	0.973	0.907	1.565	3	67.1499	7
218198265	hypothetical protein OsI_23118 [Oryza sativa Indica Group]	4.94949	4	8	4	1	990	108.106	8.94	1.083	0.797	0.883	0.982	0.907	0.179	0	61.95	4
1002232454	PREDICTED: 2-hydroxyacyl-CoA lyase [Oryza sativa Japonica Group]	28.7695	12	50	12	1	577	60.787	6.35	0.975	0.878	0.933	1.021	0.907	1.707	0	328.175	12
1002307732	PREDICTED: 60S ribosomal protein L3-like isoform X2 [Oryza sativa Japonica Group]	26.24	17	47	1	1	625	71.246	9.72	1.052	0.995	1.083	1.091	0.907	1.812	0	301.906	17
255670633	Os02g0169000, partial [Oryza sativa Japonica Group]	5.16796	1	1	1	1	387	41.85	8.35	1.174	0.917	1.284	1.095	0.907	0.105	0	0	1
218185255	hypothetical protein OsI_35121 [Oryza sativa Indica Group]	15.3846	7	14	7	1	533	58.134	8.38	1.169	0.766	0.893	0.92	0.908	0.701	0	214.884	7
218185265	hypothetical protein OsI_35151 [Oryza sativa Indica Group]	14.1831	8	14	2	1	557	61.211	9.74	0.905	0.697	0.874	1.001	0.908	0.619	0	88.04	8
937905450	Os02g0704800 [Oryza sativa Japonica Group]	19.891	5	10	5	1	367	39.643	6.86	0.924	0.768	0.901	1.003	0.908	0.957	0	123.72	5
218191742	hypothetical protein OsI_09273 [Oryza sativa Indica Group]	9.61832	4	4	1	1	655	72.396	5.9	1.006	0.853	0.953	1.029	0.908	0.216	3	44.69	4
125544530	hypothetical protein OsI_12270 [Oryza sativa Indica Group]	29.1566	9	19	9	1	415	44.823	5.72	1.067	0.905	1.016	1.055	0.908	1.512	0	89.9747	9
1002278292	PREDICTED: uncharacterized protein LOC4340112 [Oryza sativa Japonica Group]	2.64706	1	1	1	1	340	37.109	5.31	1.075	0.628	0.904	1.075	0.908	0.116	0	36.93	1
218189615	hypothetical protein OsI_04947 [Oryza sativa Indica Group]	1.95312	1	1	1	1	768	85.041	6.95	0.948	0.676	1.101	1.114	0.908	0.042	0	0	1
257627601	unnamed protein product [Oryza sativa]	4.92958	2	3	2	1	426	46.351	6.38	1.055	0.914	1.103	1.141	0.908	0.179	0	33.46	2
125563029	hypothetical protein OsI_30673 [Oryza sativa Indica Group]	5.47445	1	1	1	1	274	27.8	10.64	0.856	1.168	1.275	1.326	0.908	0.155	0	25.02	1
30017570	unknown protein [Oryza sativa Japonica Group]	5.68862	1	1	1	1	334	35.51	9.61	1.007	1.091	1.11	1.639	0.908	0.093	0	0	1
113535932	Os02g0240300 [Oryza sativa Japonica Group]	28.3489	6	11	6	1	321	34.154	5.64	1.101	1.482	1.142	0.979	0.909	1.783	0	161.72	6
222624536	hypothetical protein OsJ_10086 [Oryza sativa Japonica Group]	8.61111	3	5	3	1	360	39.953	9.5	1.001	0.809	0.932	0.995	0.909	0.359	0	83.04	3
226885708	unnamed protein product [Oryza sativa]	11.0599	2	6	1	1	217	23.985	5.54	1.064	0.662	0.954	1.027	0.909	0.334	0	43.8983	2
125524074	hypothetical protein OsI_00040 [Oryza sativa Indica Group]	12.9151	2	4	2	1	271	30.721	6.86	1.29	0.939	0.859	1.047	0.909	0.311	0	0	2
215678919	unnamed protein product [Oryza sativa Japonica Group]	18.9655	3	13	3	1	290	30.266	8.43	0.953	0.737	1.093	1.065	0.909	1.031	0	97.0173	3
1002259130	PREDICTED: trihelix transcription factor ASIL2 [Oryza sativa Japonica Group]	3.83693	1	1	1	1	417	43.9	7.03	0.884	0.829	0.992	1.532	0.909	0.086	0	0	1
1002262438	PREDICTED: uncharacterized protein LOC4336550 [Oryza sativa Japonica Group]	1.16279	1	1	1	1	774	86.596	5.87	0.784	0.637	0.714	0.752	0.91	0.043	0	0	1
113640038	Os10g0579300 [Oryza sativa Japonica Group]	13.75	2	3	2	1	160	18.506	7.06	0.914	0.692	0.935	0.89	0.91	0.701	0	44	2
56966763	Chain S, Crystal Structure Of Activated Rice Rubisco Complexed With 2- Carboxyarabinitol-1,5-bisphosphate	95.3125	16	1898	1	1	128	14.919	7.08	1.065	1.211	1.072	0.95	0.91	3830.19	22	3777.59	16
222619853	hypothetical protein OsJ_04727 [Oryza sativa Japonica Group]	4.91803	1	1	1	1	366	38.969	6.73	0.959	0.913	0.889	0.987	0.91	0	0	0	1
1002309787	PREDICTED: cytochrome P450 71A1 [Oryza sativa Japonica Group]	3.25048	1	1	1	1	523	57.728	7.8	1.26	0.907	1.098	1	0.91	0.07	0	0	1
218191152	hypothetical protein OsI_08039 [Oryza sativa Indica Group]	10.241	2	4	2	1	332	36.521	4.72	0.935	1.011	0.994	1.109	0.91	0.259	0	28.25	2
2293568	HvB12D homolog [Oryza sativa]	37.0787	3	8	3	1	89	10.057	9.61	0.917	0.911	1.088	1.151	0.91	4.179	0	107.743	3
20804991	hypothetical protein [Oryza sativa Japonica Group]	6.01504	1	1	1	1	133	14.312	7.9	1.284	1.871	1.271	1.437	0.91	0.292	0	0	1
1002254679	PREDICTED: villin-3 isoform X1 [Oryza sativa Japonica Group]	9.86639	7	8	6	1	973	106.74	5.88	0.801	0.693	0.782	0.765	0.911	0.247	0	0	7
52075840	oligomeric golgi complex 7-like [Oryza sativa Japonica Group]	1.37457	1	1	1	1	873	95.872	5.15	0.872	0.765	0.804	0.887	0.911	0.041	0	0	1
113548557	Os03g0344900 [Oryza sativa Japonica Group]	2.29226	1	1	1	1	349	37.94	9.5	0.944	0.773	0.888	0.893	0.911	0.101	0	0	1
937902307	Os02g0187100 [Oryza sativa Japonica Group]	9.45455	2	8	2	1	275	29.668	7.33	0.896	0.829	0.974	0.983	0.911	0.54	0	98.0933	2
108712205	retrotransposon protein, putative, Ty1-copia subclass [Oryza sativa Japonica Group]	1.35005	3	3	3	1	2074	233.794	7.61	0.899	0.924	0.855	0.998	0.911	0.056	0	23.51	3
255674816	Os03g0704000 [Oryza sativa Japonica Group]	8.867	2	6	2	1	203	23.135	7.62	1.069	1.284	0.992	1.004	0.911	0.701	0	28.88	2
125538318	hypothetical protein OsI_06082 [Oryza sativa Indica Group]	1.32075	1	1	1	1	530	57.7	8.53	1.122	0.842	1.017	1.007	0.911	0.07	0	0	1
215701489	unnamed protein product [Oryza sativa Japonica Group]	2.65306	1	2	1	1	490	53.909	6.01	0.958	0.694	0.869	1.008	0.911	0.089	0	0	1
222613292	hypothetical protein OsJ_32502 [Oryza sativa Japonica Group]	4.0724	1	1	1	1	221	23.797	9.52	1.063	1.199	0.989	1.179	0.911	0.155	0	0	1
125558791	hypothetical protein OsI_26467 [Oryza sativa Indica Group]	4.0293	1	1	1	1	273	28.952	7.37	1.287	1.738	1.596	2.061	0.911	0	0	0	1
125539752	hypothetical protein OsI_07520 [Oryza sativa Indica Group]	6.55022	1	1	1	1	229	24.274	7.94	0.791	0.69	0.705	0.78	0.912	0.166	0	0	1
1002247307	PREDICTED: probable zinc metalloprotease EGY3, chloroplastic isoform X1 [Oryza sativa Japonica Group]	2.69815	1	4	1	1	593	63.716	5.66	1.021	0.697	0.903	0.952	0.912	0.083	0	22.29	1
291481089	eukaryotic translation initiation factor 4g, partial [Oryza sativa Indica Group]	3.25203	3	4	0	1	1476	160.492	6.54	1.61	0.693	0.93	0.981	0.912	0.075	1	68.66	3
77553265	mRNA capping enzyme, C-terminal domain containing protein, expressed [Oryza sativa Japonica Group]	2.70677	2	2	2	1	665	77.927	7.25	1.085	0.947	1.103	1.182	0.912	0.05	0	30.37	2
218401638	unnamed protein product [Oryza sativa]	2.34114	1	1	1	1	299	31.71	9.42	1.167	1.784	1.364	1.387	0.912	0	0	0	1
1002297620	PREDICTED: uncharacterized protein LOC4347585 [Oryza sativa Japonica Group]	19.1667	3	14	3	1	120	12.11	10.87	0.787	0.868	0.919	0.893	0.913	2.162	0	244.315	3
77549685	hypothetical protein LOC_Os11g16269 [Oryza sativa Japonica Group]	17.5	1	1	1	1	40	4.264	6.54	1.161	0.875	0.971	0.976	0.913	0.778	0	0	1
50878396	putative P-II nitrogen sensing protein [Oryza sativa Japonica Group]	11.7925	2	3	2	1	212	22.687	9.91	0.906	0.727	0.816	0.991	0.913	0.292	0	41.85	2
113596018	Os06g0594100 [Oryza sativa Japonica Group]	17.0507	6	8	6	1	434	46.854	6.93	0.827	0.724	0.908	1.006	0.913	0.63	0	92.61	6
38605839	OSJNBb0108J11.11 [Oryza sativa Japonica Group]	2.20859	1	1	1	1	815	91.461	8.75	0.97	0.759	1.021	1.01	0.913	0.045	0	0	1
27764685	hypothetical protein [Oryza sativa Japonica Group]	15.678	2	4	2	1	236	26.58	7.88	0.954	0.69	0.818	1.014	0.913	0.501	0	105.322	2
218196572	hypothetical protein OsI_19498 [Oryza sativa Indica Group]	7.08955	3	16	3	1	536	58.102	9.89	1.002	0.832	0.971	1.048	0.913	0.259	0	101.18	3
222625972	hypothetical protein OsJ_12967 [Oryza sativa Japonica Group]	5.97701	3	10	3	1	435	47.404	9.99	0.997	1.036	1.146	1.112	0.913	0.509	0	0	3
222641665	hypothetical protein OsJ_29521 [Oryza sativa Japonica Group]	3.19489	1	1	1	1	313	33.378	9.7	0.978	0.657	0.824	1.131	0.913	0.166	0	0	1
77556623	hypothetical protein LOC_Os12g42830 [Oryza sativa Japonica Group]	2.1978	1	1	1	1	637	68.541	5.96	1.08	1.676	1.327	1.478	0.913	0.062	0	0	1
218191378	hypothetical protein OsI_08509 [Oryza sativa Indica Group]	8.01457	4	16	4	1	549	60.81	6.32	0.912	0.762	0.882	0.953	0.914	0.259	0	175.247	4
1002311147	PREDICTED: osmotin-like protein [Oryza sativa Japonica Group]	6.08696	1	2	1	1	230	22.979	5.44	0.86	0.918	0.911	0.975	0.914	0.334	0	0	1
227308500	unnamed protein product [Oryza sativa]	25.419	8	40	8	1	358	38.396	6.99	1.085	1.015	0.96	0.977	0.914	2.34	0	106.938	8
113547767	Os03g0201200 [Oryza sativa Japonica Group]	4.72103	1	1	1	1	233	25.063	9.52	1.32	1.052	1.264	1.019	0.914	0.155	0	0	1
113631329	Os09g0394900 [Oryza sativa Japonica Group]	8.88889	2	5	2	1	315	35.643	8.79	0.957	0.89	1.115	1.093	0.914	0.179	0	0	2
937908691	Os03g0284600 [Oryza sativa Japonica Group]	5.17928	1	1	1	1	251	26.769	8.29	0.963	0.461	0.777	0.832	0.915	0.155	0	0	1
125561447	hypothetical protein OsI_29134 [Oryza sativa Indica Group]	2.12766	1	1	1	1	470	51.059	7.83	0.9	0.718	0.877	0.869	0.915	0.075	0	0	1
218197650	hypothetical protein OsI_21798 [Oryza sativa Indica Group]	2.52918	1	2	1	1	514	56.324	7.93	0.961	0.737	0.942	0.883	0.915	0.075	0	0	1
937910962	Os03g0695600 [Oryza sativa Japonica Group]	27.8302	4	14	4	1	212	23.463	5.64	0.989	0.726	0.917	0.932	0.915	1.683	0	156.927	4
125562902	hypothetical protein OsI_30534 [Oryza sativa Indica Group]	1.57385	1	1	1	1	826	91.92	9.42	0.943	0.685	0.932	0.991	0.915	0.037	0	43.25	1
222625445	hypothetical protein OsJ_11874 [Oryza sativa Japonica Group]	4.52962	2	6	2	1	574	61.846	8.32	0.871	0.682	0.849	1.068	0.915	0.129	0	0	2
215767982	unnamed protein product [Oryza sativa Japonica Group]	38.2979	6	24	4	1	188	21.298	11.4	0.964	0.935	0.964	0.983	0.916	3.924	2	253.262	6
255677563	Os07g0180900, partial [Oryza sativa Japonica Group]	43.2941	14	76	7	1	425	46.665	10.64	0.925	0.847	0.899	0.985	0.916	2.981	7	1225.3	14
218195308	hypothetical protein OsI_16848 [Oryza sativa Indica Group]	1.46154	2	2	2	1	1300	142.823	7.87	0.828	0.669	0.755	1.004	0.916	0.05	0	0	2
222630305	hypothetical protein OsJ_17229 [Oryza sativa Japonica Group]	1.15815	2	3	2	1	2504	288.699	8.75	1.115	0.836	0.923	1.024	0.916	0.029	0	0	2
125553529	hypothetical protein OsI_21200 [Oryza sativa Indica Group]	8.61619	3	4	3	1	383	40.976	6.06	1.008	1.104	0.938	1.024	0.916	0.28	0	49.64	3
1002241390	PREDICTED: probable carboxylesterase 12 [Oryza sativa Japonica Group]	5.81717	1	1	1	1	361	38.796	6.62	0.868	0.625	0.77	0.839	0.917	0.093	0	0	1
125556639	hypothetical protein OsI_24345 [Oryza sativa Indica Group]	10.4348	1	31	1	1	115	12.039	5.4	1.117	0.673	0.84	0.927	0.917	1.154	0	607.2	1
218189525	hypothetical protein OsI_04777 [Oryza sativa Indica Group]	29.2282	14	44	14	1	609	63.478	5.16	0.879	0.789	0.891	0.976	0.917	2.857	0	364.409	14
222619905	hypothetical protein OsJ_04826 [Oryza sativa Japonica Group]	9.36639	3	7	3	1	363	39.23	7.97	1.02	0.742	0.895	0.982	0.917	0.407	0	86.0659	3
300654618	unnamed protein product [Oryza sativa]	9.97506	3	4	3	1	401	43.213	7.4	0.945	0.684	0.926	0.982	0.917	0.492	0	78.42	3
125556248	hypothetical protein OsI_23875 [Oryza sativa Indica Group]	16.5816	13	29	4	1	784	81.937	5.34	0.791	0.836	0.937	0.985	0.917	2.047	9	337.23	13
113623005	Os08g0158500 [Oryza sativa Japonica Group]	10.6101	3	10	3	1	377	41.902	7.52	1.038	0.828	0.959	1.001	0.917	0.374	0	51.13	3
42407936	putative fiber protein Fb14 [Oryza sativa Japonica Group]	14.4444	2	2	2	1	90	10.584	8.62	0.884	1.319	1.152	1.031	0.917	1.154	0	45.67	2
222617028	hypothetical protein OsJ_35987 [Oryza sativa Japonica Group]	16.8627	6	7	6	1	510	57.913	7.05	0.97	0.863	0.893	1.063	0.917	0.413	0	85.9633	6
125537516	hypothetical protein OsI_39235 [Oryza sativa Indica Group]	44.7205	5	44	3	1	161	16.062	6.74	0.972	0.735	0.897	0.955	0.918	1.424	2	322.796	5
1002224324	PREDICTED: 60S ribosomal protein L26-1 [Oryza sativa Japonica Group]	24.2038	4	16	1	1	157	17.461	11.12	0.939	0.961	0.995	0.995	0.918	3.329	3	44.08	4
222630715	hypothetical protein OsJ_17650 [Oryza sativa Japonica Group]	0.922819	1	3	1	1	1192	133.695	7.11	2.983	1.141	1.329	1.14	0.918	0.03	0	0	1
222637229	hypothetical protein OsJ_24645 [Oryza sativa Japonica Group]	8.63454	4	8	2	1	498	55.495	5.99	1.069	0.935	0.997	0.999	0.919	0.334	0	36.11	4
227289530	unnamed protein product [Oryza sativa]	4.5584	2	2	2	1	351	38.692	6.19	1.1	0.826	1.025	1.001	0.919	0.259	0	0	2
937896101	Os01g0358300 [Oryza sativa Japonica Group]	4.61538	2	4	2	1	455	49.712	9.23	1.09	0.713	0.923	1.01	0.919	0.241	0	25.45	2
300552341	unnamed protein product [Oryza sativa Japonica Group]	3.84615	2	3	2	1	494	54.64	8.27	0.964	0.729	0.858	1.038	0.919	0.194	0	34.54	2
218187918	hypothetical protein OsI_01251 [Oryza sativa Indica Group]	5.05495	1	1	1	1	455	50.634	7.56	0.944	0.702	0.994	1.046	0.919	0.075	0	0	1
113623246	Os08g0224500 [Oryza sativa Japonica Group]	3.23887	1	1	1	1	494	52.385	5.45	1.045	0.8	0.927	1.049	0.919	0.089	0	35.79	1
937906655	Os02g0827600 [Oryza sativa Japonica Group]	4.71014	1	1	1	1	276	31.443	7.99	1.116	1.13	1.096	1.1	0.919	0.155	0	24.38	1
50726515	hypothetical protein [Oryza sativa Japonica Group]	14.5455	1	1	1	1	55	5.558	4.72	0.935	1.121	1.173	1.206	0.919	1.154	0	0	1
255674525	Os03g0363350 [Oryza sativa Japonica Group]	3.66972	1	1	1	1	545	58.533	7.23	0.901	0.796	1.297	1.259	0.919	0.059	0	0	1
19920144	Putative ribosomal protein S7 from chromosome 10 chloroplast insetion [Oryza sativa Japonica Group]	16.6667	3	8	3	1	156	17.59	11.77	0.945	1.138	0.927	0.873	0.92	1.154	0	37.73	3
125538896	hypothetical protein OsI_06662 [Oryza sativa Indica Group]	12.1739	3	3	3	1	230	25.237	8.15	0.949	0.869	0.888	0.923	0.92	0.638	0	41.96	3
218184502	hypothetical protein OsI_33537 [Oryza sativa Indica Group]	3	1	3	1	1	400	45.382	5.54	0.89	0.991	0.966	0.991	0.92	0.16	0	40.95	1
125535955	hypothetical protein OsI_37657 [Oryza sativa Indica Group]	15.4386	4	38	4	1	285	30.571	8.29	0.996	0.805	0.914	1.001	0.92	1.254	0	742.397	4
125579205	hypothetical protein OsJ_35959 [Oryza sativa Japonica Group]	19.6203	4	23	2	1	158	16.691	9.89	1.007	0.864	0.967	1.045	0.92	1.783	1	31.97	4
218189618	hypothetical protein OsI_04951 [Oryza sativa Indica Group]	4.67742	6	10	4	1	1240	137.614	7.15	1.092	0.964	1.005	1.068	0.92	0.174	0	66.4667	6
125544272	hypothetical protein OsI_11989 [Oryza sativa Indica Group]	33.5616	5	15	3	1	146	16.044	11.02	1.022	1.075	0.978	1.083	0.92	11.328	4	73.1251	5
1002300646	PREDICTED: ATP synthase subunit alpha, chloroplastic-like [Oryza sativa Japonica Group]	50.6958	25	606	1	1	503	55.145	6.25	0.976	0.728	0.874	0.867	0.921	43.173	0	6641.87	25
257713826	unnamed protein product [Oryza sativa]	4.72175	2	4	2	1	593	64.008	8.47	0.982	0.782	0.905	0.961	0.921	0.199	0	34.1	2
1002296284	PREDICTED: polyadenylation and cleavage factor homolog 4 [Oryza sativa Japonica Group]	1.21609	1	1	1	1	1069	115.885	6.73	1.112	0.878	0.964	1.018	0.921	0.035	0	32.61	1
1002277008	PREDICTED: uncharacterized protein LOC4340684 isoform X1 [Oryza sativa Japonica Group]	1.01229	1	2	1	1	1383	148.174	6.14	0.832	0.901	0.945	1.029	0.921	0.024	0	0	1
1002296740	PREDICTED: probable N-succinyldiaminopimelate aminotransferase DapC [Oryza sativa Japonica Group]	10.9442	4	10	4	1	466	50.618	7.14	0.978	0.828	0.934	1.039	0.921	0.45	0	59.7155	4
63056243	ATP8 (mitochondrion) [Oryza sativa Indica Group]	18.0645	2	10	2	1	155	18.054	9.95	1.005	0.841	0.995	1.055	0.921	0.52	0	72.6633	2
1002314628	PREDICTED: bifunctional 3-dehydroquinate dehydratase/shikimate dehydrogenase, chloroplastic isoform X1 [Oryza sativa Japonica Group]	10.0548	4	5	4	1	547	58.584	6.33	0.919	0.738	0.841	1.066	0.921	0.301	0	50.1	4
125599383	hypothetical protein OsJ_23379 [Oryza sativa Japonica Group]	2.57611	1	1	1	1	427	47.441	8.02	1.107	0.83	1.141	1.108	0.921	0.083	0	0	1
1002233455	PREDICTED: N-alpha-acetyltransferase 16, NatA auxiliary subunit isoform X1 [Oryza sativa Japonica Group]	6.60066	4	7	4	1	909	103.652	6.47	1.059	1.062	1.111	1.117	0.921	0.191	0	47.1226	4
1002293390	PREDICTED: protein GrpE isoform X1 [Oryza sativa Japonica Group]	10.7463	2	5	2	1	335	36.373	5.9	1.247	0.872	0.993	1.128	0.921	0.269	0	0	2
1002278870	PREDICTED: uncharacterized protein LOC4340482 [Oryza sativa Japonica Group]	4.57698	2	3	2	1	721	79.507	6.27	0.877	0.62	0.819	0.81	0.922	0.113	0	41.9	2
1002270001	PREDICTED: protein RETICULATA-RELATED 5, chloroplastic-like [Oryza sativa Japonica Group]	1.61507	1	1	1	1	743	80.631	5.76	1.122	0.991	0.919	0.851	0.922	0.046	0	0	1
218196480	hypothetical protein OsI_19302 [Oryza sativa Indica Group]	0.793651	1	1	1	1	756	90.027	7.72	0.953	0.674	0.771	0.879	0.922	0.038	0	0	1
215695131	unnamed protein product [Oryza sativa Japonica Group]	3.17662	2	2	2	1	787	86.958	9.01	0.862	0.573	0.86	0.962	0.922	0.129	0	39.69	2
125564645	hypothetical protein OsI_32329 [Oryza sativa Indica Group]	12.231	8	10	8	1	883	94.199	5.38	1.051	0.839	0.938	0.986	0.922	0.433	0	218.053	8
62733717	retrotransposon protein, putative, unclassified [Oryza sativa Japonica Group]	1.94595	1	1	1	1	925	102.969	5.63	0.866	0.656	0.821	1	0.922	0.036	0	0	1
937931792	Os08g0561700 [Oryza sativa Japonica Group]	44.5498	6	95	6	1	211	21.288	6.25	1.007	0.869	0.939	1.003	0.922	11.328	0	520.265	6
125538873	hypothetical protein OsI_06639 [Oryza sativa Indica Group]	15.8879	2	4	2	1	214	23.35	6.6	1.15	1.148	1.081	1.007	0.922	0.389	0	65.79	2
1002296452	PREDICTED: ribosomal RNA small subunit methyltransferase B [Oryza sativa Japonica Group]	2.45614	1	2	1	1	570	63.291	8.87	0.947	0.815	0.794	1.01	0.922	0.056	0	0	1
125528659	hypothetical protein OsI_04729 [Oryza sativa Indica Group]	3.28358	2	3	2	1	670	73.589	8.95	1.045	0.81	0.96	1.014	0.922	0.166	0	37.97	2
937925626	Os07g0205700 [Oryza sativa Japonica Group]	5.1532	3	6	3	1	718	78.545	6.27	1.255	0.882	0.967	1.02	0.922	0.207	0	54.38	3
218195913	hypothetical protein OsI_18085 [Oryza sativa Indica Group]	1.93906	1	1	1	1	361	40.727	8.53	1.168	0.77	0.961	1.044	0.922	0.083	0	0	1
255676690	Os06g0134050 [Oryza sativa Japonica Group]	3.84615	1	1	1	1	286	31.078	9.95	0.892	0.764	0.802	0.939	0.923	0.116	0	0	1
222641597	hypothetical protein OsJ_29413 [Oryza sativa Japonica Group]	3.73832	2	3	2	1	535	56.888	8.46	1.094	0.718	0.815	1.006	0.923	0.15	0	37.2	2
218189626	hypothetical protein OsI_04962 [Oryza sativa Indica Group]	4.90082	4	4	4	1	857	94.477	7.06	1.004	0.802	0.996	1.058	0.923	0.15	0	0	4
255676452	Os05g0481800 [Oryza sativa Japonica Group]	5.02283	2	3	2	1	438	48.646	7.23	1.06	1.397	1.144	1.288	0.923	0.08	0	0	2
33147029	selenium-binding protein-like [Oryza sativa Japonica Group]	1.5852	1	1	1	1	757	80.391	8.28	0.729	0.686	0.767	0.897	0.924	0	0	0	1
215692591	unnamed protein product [Oryza sativa Japonica Group]	4.74453	1	5	1	1	274	30.036	7.37	0.966	0.838	0.894	0.92	0.924	0.145	0	0	1
13357266	putative photosystem q(b) protein [Oryza sativa Japonica Group]	13.8462	4	27	1	1	325	35.934	5.07	0.893	0.641	0.97	0.943	0.924	1.683	0	140.792	4
62901411	RecName: Full=Zinc finger CCCH domain-containing protein 6; Short=OsC3H6; AltName: Full=Zinc finger CCCH domain-containing protein ZFN-like 1	3.15126	1	1	1	1	476	49.802	7.56	0.929	0.57	0.839	0.945	0.924	0.101	0	0	1
125544132	hypothetical protein OsI_11845 [Oryza sativa Indica Group]	24.581	4	13	4	1	179	16.956	8.06	0.954	1.093	0.975	0.987	0.924	2.981	0	166.726	4
218196625	hypothetical protein OsI_19615 [Oryza sativa Indica Group]	2.25564	1	1	1	1	399	44.619	8.78	0.864	0.853	1.03	1.007	0.924	0.083	0	0	1
215686998	unnamed protein product [Oryza sativa Japonica Group]	26.4463	4	6	4	1	242	25.88	7.24	0.986	0.767	0.953	1.022	0.924	0.968	0	39.3859	4
125524860	hypothetical protein OsI_00846 [Oryza sativa Indica Group]	21.609	20	34	16	1	1069	119.807	6.13	1.072	0.981	0.976	1.045	0.924	0.815	0	139.014	20
215765291	unnamed protein product [Oryza sativa Japonica Group]	16.6667	2	28	2	1	168	17.822	8.31	1.011	0.86	1.037	1.049	0.924	0.778	0	437.566	2
1002301158	PREDICTED: transcription factor MYC2 [Oryza sativa Japonica Group]	3.97878	2	2	2	1	754	81.229	6.55	0.952	1.269	1.051	1.307	0.924	0.136	0	59.43	2
32487327	OSJNBa0061C08.9 [Oryza sativa Japonica Group]	24.9211	7	43	0	1	317	35.329	5.44	1.012	0.781	0.921	0.933	0.925	10.938	4	361.26	7
1002284716	PREDICTED: calcium-dependent protein kinase isoform 2 [Oryza sativa Japonica Group]	6.37899	3	12	3	1	533	59.468	6.33	0.948	0.865	0.976	0.945	0.925	0.225	0	0	3
222626015	hypothetical protein OsJ_13042 [Oryza sativa Japonica Group]	36.9718	10	92	10	1	284	31.099	10.42	0.956	0.851	0.918	0.957	0.925	3.806	0	615.311	10
1002251424	PREDICTED: uncharacterized protein LOC4332043 isoform X1 [Oryza sativa Japonica Group]	5.06757	1	2	1	1	296	33.064	6.55	0.957	0.989	1.04	1.014	0.925	0.274	0	0	1
125575313	hypothetical protein OsJ_32072 [Oryza sativa Japonica Group]	39.6552	6	14	6	1	232	24.698	4.56	1.007	1.004	0.97	1.138	0.925	6.017	0	166.759	6
222616691	hypothetical protein OsJ_35336 [Oryza sativa Japonica Group]	3.13076	2	2	2	1	1086	117.453	4.74	0.975	0.809	0.976	1.154	0.925	0.093	0	0	2
113578869	Os05g0363200 [Oryza sativa Japonica Group]	2.46085	1	1	1	1	447	48.678	9.17	0.686	0.694	0.786	0.862	0.926	0.08	0	0	1
1002285140	PREDICTED: uncharacterized protein LOC4344150 [Oryza sativa Japonica Group]	4.8951	1	1	1	1	286	30.266	9.09	0.867	0.559	0.934	0.929	0.926	0.155	0	0	1
218196527	hypothetical protein OsI_19411 [Oryza sativa Indica Group]	9.88468	5	11	2	1	607	66.39	6.21	1.057	0.776	0.941	0.996	0.926	0.496	3	140.772	5
125557328	hypothetical protein OsI_24995 [Oryza sativa Indica Group]	13.1098	4	7	4	1	328	34.987	5.77	1.044	0.959	0.961	1.083	0.926	0.688	0	39.82	4
215707089	unnamed protein product [Oryza sativa Japonica Group]	44.9438	16	64	2	1	445	47.942	5.47	0.855	0.539	0.883	1.092	0.926	10.602	0	958.825	16
215768331	unnamed protein product [Oryza sativa Japonica Group]	32.3232	3	3	2	1	99	11.044	9.25	0.902	0.673	0.923	1.095	0.926	1.154	1	37.71	3
1002233932	PREDICTED: photosystem II 22 kDa protein, chloroplastic [Oryza sativa Japonica Group]	25.7463	6	34	6	1	268	27.886	6.87	0.971	0.73	0.86	0.883	0.927	2.594	0	577.933	6
218188871	hypothetical protein OsI_03318 [Oryza sativa Indica Group]	3.31492	1	1	1	1	362	38.626	8.32	0.98	0.656	0.733	0.955	0.927	0.096	0	0	1
1002248589	PREDICTED: 30S ribosomal protein S1, chloroplastic [Oryza sativa Japonica Group]	26.1194	9	36	9	1	402	43.282	4.79	1.11	1.121	1.02	0.987	0.927	2.02	0	299.52	9
110289076	prolyl 4-hydroxylase, putative, expressed [Oryza sativa Japonica Group]	5.17799	1	1	1	1	309	33.699	6.52	0.98	0.736	1.021	0.987	0.927	0.093	0	0	1
1002313941	PREDICTED: outer envelope pore protein 37, chloroplastic isoform X1 [Oryza sativa Japonica Group]	12.5	3	6	3	1	392	43.388	9.25	0.997	0.909	0.944	0.995	0.927	0.292	0	20.87	3
218184788	hypothetical protein OsI_34113 [Oryza sativa Indica Group]	2.16867	1	3	1	1	415	46.352	6.52	2.563	1.258	1.32	1.013	0.927	0.11	0	0	1
218202464	hypothetical protein OsI_32054 [Oryza sativa Indica Group]	5.17928	2	3	2	1	502	55.405	7.05	0.886	0.653	0.905	1.065	0.927	0.205	0	0	2
49388454	hypothetical protein [Oryza sativa Japonica Group]	22.3214	1	1	1	1	112	10.992	9.63	0.987	0.755	1.008	0.883	0.928	0.389	0	0	1
218190330	hypothetical protein OsI_06402 [Oryza sativa Indica Group]	12.5261	6	10	1	1	479	54.082	8.18	1.23	0.918	0.915	0.908	0.928	0.496	0	102.98	6
125556971	hypothetical protein OsI_24612 [Oryza sativa Indica Group]	44.3299	18	130	18	1	485	53.621	7.9	1.098	1.158	1.037	0.911	0.928	16.475	0	1177.36	18
108707416	chloroplastic outer envelope membrane protein, putative, expressed [Oryza sativa Japonica Group]	13.5863	8	12	8	1	817	87.632	8.29	0.917	0.939	1.063	1.038	0.928	0.66	0	135.386	8
158513666	RecName: Full=Ribosome-recycling factor, chloroplastic; Short=RRF; AltName: Full=Protein OsL8; AltName: Full=Ribosome-releasing factor, chloroplastic; Flags: Precursor	28.9474	7	14	7	1	266	29.634	9.33	1.032	1.13	1.023	1.041	0.928	2.36	0	162.415	7
125553705	hypothetical protein OsI_21277 [Oryza sativa Indica Group]	10.3139	5	10	5	1	669	74.4	7.3	0.995	0.898	1.056	1.164	0.928	0.326	0	104.329	5
1002291246	PREDICTED: probable LRR receptor-like serine/threonine-protein kinase At1g56140 isoform X1 [Oryza sativa Japonica Group]	2.53906	2	2	2	1	1024	111.914	7.31	1.022	1.067	1.17	1.204	0.928	0.08	0	25.72	2
113612214	Os07g0685700 [Oryza sativa Japonica Group]	3.03541	1	1	1	1	593	65.106	5.54	0.632	0.83	0.987	0.75	0.929	0.077	0	0	1
50878331	light-harvesting complex I 11 kDa protein [Oryza sativa Japonica Group]	39.4366	4	77	4	1	142	15.034	10.17	0.811	0.63	0.812	0.791	0.929	6.743	0	821.38	4
125562603	hypothetical protein OsI_30316 [Oryza sativa Indica Group]	13.4146	2	3	2	1	164	17.787	9.83	0.669	0.927	0.801	0.825	0.929	0.468	0	19.37	2
1002285861	PREDICTED: rRNA biogenesis protein RRP5 [Oryza sativa Japonica Group]	1.04987	1	1	1	1	1905	210.887	8.35	1.06	0.995	0.959	0.893	0.929	0.019	0	0	1
937900030	Os01g0928100 [Oryza sativa Japonica Group]	2.2807	1	2	1	1	570	62.142	5.82	0.927	0.823	0.814	0.956	0.929	0.051	0	30.85	1
222632341	hypothetical protein OsJ_19323 [Oryza sativa Japonica Group]	25.5102	9	67	7	1	392	42.136	8.9	1.009	0.836	0.994	0.964	0.929	1.154	1	123.58	9
222616332	hypothetical protein OsJ_34630 [Oryza sativa Japonica Group]	32.0675	6	7	6	1	237	25.977	4.75	0.933	0.721	0.909	0.99	0.929	1.581	0	93.5961	6
219732746	unnamed protein product [Oryza sativa]	12.5874	4	7	4	1	429	47.768	5.07	0.955	0.726	0.946	1.003	0.929	0.585	0	82.7116	4
125563525	hypothetical protein OsI_31170 [Oryza sativa Indica Group]	4.96224	3	4	3	1	927	100.156	6.7	0.986	0.757	0.908	1.036	0.929	0.134	0	85.44	3
125539569	hypothetical protein OsI_07330 [Oryza sativa Indica Group]	4.0724	1	1	1	1	442	49.053	9.66	0.976	0.719	1.145	1.151	0.929	0.093	0	0	1
108707801	ETC complex I subunit conserved region family protein, expressed [Oryza sativa Japonica Group]	17.341	2	2	2	1	173	19.501	4.91	1.082	0.797	1.133	1.263	0.929	0.468	0	48.69	2
113595600	Os06g0338700 [Oryza sativa Japonica Group]	4.7138	1	1	1	1	594	65.163	6.4	0.905	0.772	0.925	0.917	0.93	0.072	0	0	1
1002292222	PREDICTED: sorbitol dehydrogenase isoform X1 [Oryza sativa Japonica Group]	15.4822	4	6	4	1	394	42.18	6.33	0.937	0.732	0.931	1.046	0.93	0.557	0	109.054	4
215704571	unnamed protein product [Oryza sativa Japonica Group]	3.5533	1	1	1	1	394	42.432	9.91	1.152	1.333	1.367	1.216	0.93	0	0	0	1
222625230	hypothetical protein OsJ_11457 [Oryza sativa Japonica Group]	4.42478	1	1	1	1	339	37.251	6.34	0.838	0.717	0.699	0.682	0.931	0.155	0	0	1
1778414	ribulose-1,5-bisphosphate carboxylase/oxygenase activase [Oryza sativa Japonica Group]	56.9444	21	1079	1	1	432	47.827	6.15	0.969	0.569	0.734	0.768	0.931	29.47	0	13251.4	21
215697764	unnamed protein product [Oryza sativa Japonica Group]	9.26829	1	1	1	1	205	22.192	8.85	0.931	0.665	0.969	0.891	0.931	0.233	0	34.67	1
125548775	hypothetical protein OsI_16374 [Oryza sativa Indica Group]	3.59897	1	5	1	1	389	44.057	5.92	1.013	0.655	0.858	1.03	0.931	0.093	0	0	1
113534616	Os01g0897100 [Oryza sativa Japonica Group]	2.35756	1	1	1	1	509	58.886	5.92	0.893	0.717	0.841	1.059	0.931	0.08	0	0	1
47497123	putative nucleotide sugar epimerase [Oryza sativa Japonica Group]	4.80549	1	1	1	1	437	47.891	9.64	0.92	0.896	1.053	1.109	0.931	0.096	0	0	1
1002255989	PREDICTED: SWI/SNF complex subunit SWI3D isoform X1 [Oryza sativa Japonica Group]	1.91083	1	3	1	1	942	101.555	5.12	0.848	0.88	1.211	1.121	0.931	0.036	0	65.6305	1
31431122	retrotransposon protein, putative, Ty1-copia subclass [Oryza sativa Japonica Group]	1.51307	2	4	1	1	727	80.286	9.47	1.282	1.068	1.117	1.19	0.931	0.084	1	0	2
937942010	Os12g0427450 [Oryza sativa Japonica Group]	2.08877	1	1	1	1	383	41.959	9.48	0.729	0.718	0.801	0.757	0.932	0.096	0	0	1
227473941	unnamed protein product [Oryza sativa]	3.99704	5	7	1	1	1351	144.835	6.48	0.855	0.75	0.862	0.864	0.932	0.159	1	59.93	5
215694442	unnamed protein product [Oryza sativa Japonica Group]	53.8251	19	222	0	1	366	40.638	7.84	1.124	1.096	0.967	0.868	0.932	9.771	2	2452.57	19
125556563	hypothetical protein OsI_24261 [Oryza sativa Indica Group]	1.61453	1	1	1	1	991	111.398	7.3	1.014	0.853	1.028	0.94	0.932	0.037	0	0	1
1002258803	PREDICTED: uncharacterized protein LOC4337306 [Oryza sativa Japonica Group]	2.05224	1	1	1	1	536	57.652	5.91	1.075	0.727	0.966	0.996	0.932	0.072	0	38.74	1
38344967	OSJNBa0072F16.12 [Oryza sativa Japonica Group]	20.2186	4	8	4	1	183	19.943	7.34	1.173	1.589	1.105	1.041	0.932	2.162	0	114.19	4
218198338	hypothetical protein OsI_23266 [Oryza sativa Indica Group]	11.2903	5	11	5	1	558	60.86	6.65	0.93	0.698	0.901	1.086	0.932	0.278	0	59.17	5
70663931	OSJNBa0014K14.17 [Oryza sativa Japonica Group]	6.61479	2	4	1	1	514	54.758	7.36	1.085	0.634	1.11	1.125	0.932	0.16	0	38.04	2
1002235520	PREDICTED: protein DEK [Oryza sativa Japonica Group]	8.6444	5	7	5	1	509	56.232	6.47	1.009	0.906	0.961	1.147	0.932	0.334	0	30.458	5
1002253668	PREDICTED: glucan endo-1,3-beta-glucosidase 7 [Oryza sativa Japonica Group]	2.7027	1	2	1	1	518	54.1	5.69	0.953	1.288	1.294	1.154	0.932	0.096	0	86.149	1
937920797	Os06g0103100 [Oryza sativa Japonica Group]	5.19481	1	1	1	1	154	16.095	10.51	1.136	1.209	1.224	1.166	0.932	0.233	0	0	1
116309285	OSIGBa0092E09.2 [Oryza sativa Indica Group]	4.91329	1	1	1	1	346	37.297	8.54	0.969	0.739	0.804	0.943	0.933	0.129	0	0	1
218191814	hypothetical protein OsI_09443 [Oryza sativa Indica Group]	12.7451	4	4	4	1	408	44.29	9.2	0.949	0.886	0.983	0.989	0.933	0.322	0	56.0137	4
62733121	signal recognition particle protein, putative [Oryza sativa Japonica Group]	9.32836	9	18	1	1	1072	118.678	9.47	1.014	0.896	0.99	1.064	0.933	0.407	8	63.53	9
218200020	hypothetical protein OsI_26881 [Oryza sativa Indica Group]	18.1319	8	24	7	1	546	59.103	5.9	1.004	0.776	0.982	1.066	0.933	1.154	1	107.69	8
937917473	Os05g0159250 [Oryza sativa Japonica Group]	15.2778	1	1	1	1	72	8.146	7.28	1.259	0.806	0.941	1.13	0.933	0.585	0	0	1
1002313347	PREDICTED: LOW QUALITY PROTEIN: flowering locus K homology domain [Oryza sativa Japonica Group]	3.63289	2	6	2	1	523	56.086	5	1.144	0.797	1.005	1.249	0.933	0.194	0	29.8733	2
1002303366	PREDICTED: probable NAD(P)H dehydrogenase (quinone) FQR1-like 2 [Oryza sativa Japonica Group]	12.4	3	4	3	1	250	25.947	8.88	0.868	0.65	0.777	0.974	0.934	0.638	0	89.11	3
1002244029	PREDICTED: 14-3-3-like protein GF14-E isoform X1 [Oryza sativa Japonica Group]	42.3358	11	63	1	1	274	31.152	4.87	0.921	0.906	0.961	1.001	0.934	2.914	0	241.438	11
34394390	unknown protein [Oryza sativa Japonica Group]	0.632547	2	2	2	1	1739	189.424	6.65	1.09	0.782	0.945	1.111	0.934	0.042	0	0	2
219892956	unnamed protein product [Oryza sativa Japonica Group]	1.58151	1	1	1	1	822	87.865	7.52	1.116	0.889	1.065	1.125	0.934	0.039	0	0	1
67845865	Aurora kinase [Oryza sativa Japonica Group]	2.08333	1	1	1	1	432	49.756	9.7	1.06	0.903	1.026	1.158	0.934	0.07	0	0	1
125570575	hypothetical protein OsJ_01972 [Oryza sativa Japonica Group]	6.58683	1	2	1	1	167	17.91	7.46	1.044	0.789	0.791	1.182	0.934	0.233	0	0	1
215704851	unnamed protein product [Oryza sativa Japonica Group]	12.743	5	11	2	1	463	51.288	8.27	0.864	0.787	0.985	1.236	0.934	0.682	3	0	5
125526325	hypothetical protein OsI_02330 [Oryza sativa Indica Group]	6.54762	1	1	1	1	336	36.515	7.02	0.858	0.584	0.882	0.88	0.935	0.136	0	0	1
218197274	hypothetical protein OsI_20991 [Oryza sativa Indica Group]	4.87013	1	2	1	1	308	34.416	9.06	0.832	1.168	1.049	0.946	0.935	0.122	0	57.6465	1
1002293358	PREDICTED: uncharacterized protein LOC4345120 [Oryza sativa Japonica Group]	38.0328	7	27	2	1	305	32.608	6.79	0.98	0.927	0.979	0.992	0.935	2.511	5	204.793	7
1002245542	PREDICTED: 26S protease regulatory subunit 6B homolog [Oryza sativa Japonica Group]	21.957	7	17	7	1	419	46.426	6.07	0.903	0.753	0.886	0.993	0.935	1.291	0	96.3278	7
57900106	putative serine palmitoyltransferase [Oryza sativa Japonica Group]	4.49898	2	7	2	1	489	53.666	8.81	1.032	0.934	0.962	1.007	0.935	0.205	0	0	2
1002292914	PREDICTED: CBS domain-containing protein CBSX1, chloroplastic isoform X1 [Oryza sativa Japonica Group]	16.5957	4	12	3	1	235	25.123	7.5	1.031	0.778	0.924	1.016	0.935	0.778	1	94.3622	4
218191173	hypothetical protein OsI_08073 [Oryza sativa Indica Group]	6.1008	2	4	2	1	377	41.648	7.46	0.906	0.713	0.805	1.019	0.935	0.413	0	44.22	2
218194476	hypothetical protein OsI_15134 [Oryza sativa Indica Group]	9.2	6	13	6	1	750	83.158	6.71	0.974	1.033	1.029	1.05	0.935	0.602	0	82.8	6
218187972	hypothetical protein OsI_01382 [Oryza sativa Indica Group]	3.0888	2	4	1	1	518	55.806	7.88	0.96	0.7	0.868	1.259	0.935	0.184	0	0	2
113533870	Os01g0764000 [Oryza sativa Japonica Group]	13.0233	2	2	2	1	215	23.961	6.13	1.042	0.59	0.966	1.321	0.935	0.425	0	39.85	2
1002292244	PREDICTED: photosynthetic NDH subunit of subcomplex B 1, chloroplastic [Oryza sativa Japonica Group]	23.0277	10	28	10	1	469	51.629	6.92	1.008	0.856	0.945	0.884	0.936	2.433	0	103.053	10
57899985	unknown protein [Oryza sativa Japonica Group]	13.7615	1	1	1	1	109	11.2	9.47	1.112	0.733	0.902	0.926	0.936	0.259	0	0	1
50872434	putative SPFH domain / Band 7 family [Oryza sativa Japonica Group]	15.7754	5	9	5	1	374	42.643	6.76	1.096	0.647	0.884	0.944	0.936	0.468	0	17.49	5
146229322	NADH dehydrogenase subunit 7 (chloroplast) [Oryza sativa Indica Group]	18.0662	6	12	3	1	393	45.656	5.82	1.002	0.876	0.974	0.962	0.936	0.887	3	125.99	6
77551369	expressed protein [Oryza sativa Japonica Group]	0.711744	1	1	1	1	843	96.375	7.43	1.024	0.837	0.973	1.075	0.936	0.04	0	0	1
1002235389	PREDICTED: NPL4-like protein [Oryza sativa Japonica Group]	11.8072	4	4	4	1	415	44.863	5.54	0.993	0.905	0.924	1.082	0.936	0.359	0	0	4
215765211	unnamed protein product [Oryza sativa Japonica Group]	6.74157	1	1	1	1	178	19.287	9.04	0.939	0.84	0.97	0.953	0.937	0.259	0	0	1
50251412	N-acetylglucosaminyltransferase I-like protein [Oryza sativa Japonica Group]	2.26244	1	1	1	1	442	51.474	7.28	0.906	0.777	0.938	0.969	0.937	0.066	0	28.9	1
78708842	IAP100, putative, expressed [Oryza sativa Japonica Group]	43.6652	17	167	2	1	442	47.191	5.95	1.113	1.161	1.062	1	0.937	13.678	17	1589.06	17
222625082	hypothetical protein OsJ_11170 [Oryza sativa Japonica Group]	2.65487	1	1	1	1	339	34.702	8.46	1.115	1.003	0.878	1.013	0.937	0.129	0	13.72	1
257652397	unnamed protein product [Oryza sativa Japonica Group]	27.5862	4	8	2	1	203	21.576	6.54	0.943	0.888	0.996	1.059	0.937	1.31	1	62.22	4
113610828	Os07g0249600 [Oryza sativa Japonica Group]	3.66492	1	1	1	1	382	41.337	5.77	0.848	0.885	1.127	1.085	0.937	0.155	0	0	1
108710782	3,4-dihydroxy-2-butanone kinase, putative, expressed [Oryza sativa Japonica Group]	4.96	3	4	3	1	625	65.537	5.26	1.081	0.778	0.955	1.133	0.937	0.184	0	31.39	3
937901541	Os02g0109100 [Oryza sativa Japonica Group]	1.66271	1	1	1	1	421	45.889	6.46	0.833	0.606	0.79	1.165	0.937	0.077	0	0	1
77555060	hypothetical protein LOC_Os12g22220 [Oryza sativa Japonica Group]	5.58659	1	1	1	1	179	19.96	7.43	0.851	0.486	0.918	1.197	0.937	0	0	0	1
28071305	putative iron inhibited ABC transporter 2 [Oryza sativa Japonica Group]	5.23649	2	2	2	1	592	66.131	6.6	1.026	0.88	1.188	1.299	0.937	0.108	0	89.94	2
41052683	putative Vacuolar ATP synthase subunit G 1 [Oryza sativa Japonica Group]	20.1149	3	5	1	1	174	19.411	7.83	1.358	0.742	0.865	0.879	0.938	0.501	0	122.753	3
1002233624	PREDICTED: serine/threonine-protein phosphatase 6 regulatory subunit 3 isoform X1 [Oryza sativa Japonica Group]	2.45796	1	1	1	1	773	85.391	4.51	1.554	0.94	0.902	0.929	0.938	0.061	0	0	1
125558319	hypothetical protein OsI_25989 [Oryza sativa Indica Group]	6.10687	3	3	3	1	524	57.346	5.69	0.81	0.65	0.869	0.973	0.938	0.241	0	31.85	3
1002255104	PREDICTED: AP-2 complex subunit alpha-2 [Oryza sativa Japonica Group]	2.20941	2	2	2	1	1041	116.325	5.68	0.971	0.736	0.903	0.991	0.938	0.07	0	25.8	2
1002285318	PREDICTED: xylulose kinase isoform X1 [Oryza sativa Japonica Group]	3.77358	1	5	1	1	477	51.472	8.92	1.042	1.197	0.98	1.019	0.938	0.241	0	59.08	1
218201521	hypothetical protein OsI_30042 [Oryza sativa Indica Group]	2.94118	1	1	1	1	374	39.905	5.36	0.812	0.586	0.944	1.084	0.938	0.116	0	23.67	1
218190367	hypothetical protein OsI_06478 [Oryza sativa Indica Group]	9.02896	5	7	5	1	587	63.829	8.53	1.003	0.678	0.857	1.104	0.938	0.425	0	99.7616	5
1002233272	PREDICTED: uncharacterized protein LOC4324744 [Oryza sativa Japonica Group]	9.13978	2	3	2	1	186	20.019	8.48	1.022	0.996	0.958	1.133	0.938	0.311	0	0	2
116311121	B0103C08-B0602B01.4 [Oryza sativa Indica Group]	1.76545	1	1	1	1	793	83.503	7.66	1.346	0.981	0.941	0.898	0.939	0.054	0	0	1
62734288	expressed protein [Oryza sativa Japonica Group]	2.87443	2	3	2	1	661	72.853	5.29	0.993	0.705	0.894	0.935	0.939	0.096	0	31.09	2
77556660	Elongation factor TS family protein, expressed [Oryza sativa Japonica Group]	14.8709	14	34	14	1	1123	121.014	4.7	1.092	1.041	0.974	0.98	0.939	1.104	0	372.181	14
1002254983	PREDICTED: NHL repeat-containing protein 2 isoform X2 [Oryza sativa Japonica Group]	18.0254	14	36	14	1	1104	119.258	5.77	0.991	0.781	0.932	0.99	0.939	0.733	0	187.917	14
125602281	hypothetical protein OsJ_26138 [Oryza sativa Japonica Group]	4.86957	4	4	4	1	1150	126.578	7.28	1.668	0.813	0.907	1.052	0.939	0.147	0	16.27	4
218202294	hypothetical protein OsI_31689 [Oryza sativa Indica Group]	5.12	3	4	3	1	625	68.361	6.02	1.068	0.636	0.905	1.054	0.939	0.105	0	0	3
1002228685	PREDICTED: glycerophosphodiester phosphodiesterase GDPD6 [Oryza sativa Japonica Group]	7.20721	3	3	3	1	555	63.663	6.09	0.988	0.896	1.037	1.071	0.939	0.194	0	0	3
218187983	hypothetical protein OsI_01405 [Oryza sativa Indica Group]	3.50404	1	1	1	1	371	41.623	9.47	1.397	0.77	1.032	1.279	0.939	0.101	0	28.3	1
113534882	Os01g0939700 [Oryza sativa Japonica Group]	14.3836	3	6	3	1	292	32.161	7.78	0.973	0.743	0.969	0.99	0.94	0.719	0	76.89	3
125543483	hypothetical protein OsI_11150 [Oryza sativa Indica Group]	25.3687	7	10	7	1	339	38.197	5.31	0.925	0.899	0.926	0.991	0.94	0.905	0	68.5154	7
19225002	putative nuclear protein [Oryza sativa Japonica Group]	8.62069	1	3	1	1	174	19.253	9.1	0.973	0.844	0.958	1.03	0.94	0.179	0	40.13	1
169244485	poly(A)-binding protein [Oryza sativa Japonica Group]	7.55287	4	4	4	1	662	71.584	6.83	0.981	0.792	0.915	1.107	0.94	0.259	0	41.6769	4
1002252825	PREDICTED: NADH dehydrogenase [ubiquinone] iron-sulfur protein 1, mitochondrial [Oryza sativa Japonica Group]	15.5941	9	10	9	1	808	87.129	6.57	1.039	0.945	0.996	1.113	0.94	0.498	0	157.44	9
1002269917	PREDICTED: uncharacterized protein LOC4339033 isoform X1 [Oryza sativa Japonica Group]	1.27479	1	1	1	1	1412	152.297	4.4	1.028	1.024	1.015	1.136	0.94	0.034	0	30.6	1
407317098	hydroperoxide lyase [Oryza sativa Japonica Group]	18.0698	7	18	7	1	487	53.677	5.86	0.887	0.809	0.918	0.945	0.941	1.264	0	160.939	7
28190668	putative magnesium-protoporphyrin IX methyltransferase [Oryza sativa Japonica Group]	5.82822	2	8	2	1	326	34.905	9.26	1.014	0.675	0.903	1.007	0.941	0.468	0	62.31	2
1002244892	PREDICTED: glycerophosphodiester phosphodiesterase GDPDL3 [Oryza sativa Japonica Group]	2.04327	1	4	1	1	832	90.212	6.14	1.062	0.95	1.001	1.017	0.941	0.053	0	45.71	1
1002224398	PREDICTED: dihydrolipoyl dehydrogenase 1, chloroplastic [Oryza sativa Japonica Group]	8.91266	4	5	4	1	561	58.809	6.99	0.975	0.85	0.949	1.032	0.941	0.322	0	80.77	4
19386752	putative selenium binding protein [Oryza sativa Japonica Group]	11.6183	4	9	4	1	482	53.102	6.07	0.952	0.726	0.817	1.148	0.941	0.509	0	119.617	4
215769155	unnamed protein product [Oryza sativa Japonica Group]	5.95238	1	1	1	1	252	27.495	5.05	0.965	0.509	1.143	1.335	0.941	0.212	0	30.85	1
40714678	putative flavoprotein alpha-subunit, having alternative splicing products [Oryza sativa Japonica Group]	9.49721	2	11	2	1	358	37.329	6.55	0.901	0.7	0.854	1.006	0.942	0.233	0	167.791	2
1002278013	PREDICTED: alpha-mannosidase 2 [Oryza sativa Japonica Group]	1.26689	1	1	1	1	1184	134.278	7.23	0.983	1.096	0.951	1.014	0.942	0.027	0	0	1
50878433	putative fructose-bisphosphate aldolase [Oryza sativa Japonica Group]	43.0168	15	59	6	1	358	38.839	7.33	0.851	0.827	0.937	1.089	0.942	4.623	0	677.286	15
1002246622	PREDICTED: NAP1-related protein 2 [Oryza sativa Japonica Group]	3.1746	1	1	1	1	252	28.571	4.32	1.157	1.689	1.223	1.116	0.942	0.155	0	0	1
215701212	unnamed protein product [Oryza sativa Japonica Group]	18.3486	2	8	2	1	218	23.582	4.88	0.942	0.888	1.12	1.201	0.942	0.701	0	233.503	2
54112214	vacuolar invertase 1, partial [Oryza sativa Indica Group]	18.1208	2	2	1	1	149	16.082	8.62	1.506	0.95	0.861	0.854	0.943	0.468	0	54.83	2
113531793	Os01g0190000 [Oryza sativa Japonica Group]	4.47761	1	1	1	1	335	36.517	5.78	0.89	0.608	0.939	0.92	0.943	0.093	0	17.51	1
218196590	hypothetical protein OsI_19547 [Oryza sativa Indica Group]	12.5	3	6	2	1	192	22.267	9.79	0.957	0.988	1.024	1.079	0.943	0.701	1	39.15	3
125541324	hypothetical protein OsI_09135 [Oryza sativa Indica Group]	4.83092	1	1	1	1	414	45.931	5.78	1.057	0.898	1.14	1.118	0.943	0.089	0	0	1
218194566	hypothetical protein OsI_15306 [Oryza sativa Indica Group]	8.07882	7	13	7	1	1015	112.474	7.53	0.921	0.873	0.839	0.909	0.944	0.346	0	151.05	7
937906987	Os03g0109500 [Oryza sativa Japonica Group]	25	3	6	1	1	144	16.605	10.33	1.135	0.793	0.923	0.926	0.944	0.874	0	96.4659	3
218202319	hypothetical protein OsI_31743 [Oryza sativa Indica Group]	29.597	17	85	13	1	794	89.581	5.05	0.897	0.767	0.845	0.945	0.944	1.976	4	803.472	17
19387272	putative precursor chloroplastic glutamine synthetase [Oryza sativa Japonica Group]	44.3459	13	188	12	1	451	49.428	6.62	1.061	1.079	1.057	0.988	0.944	14.317	1	1191.62	13
218197373	hypothetical protein OsI_21233 [Oryza sativa Indica Group]	11.7647	1	1	1	1	136	14.799	5.02	0.96	0.838	0.883	1.007	0.944	0.259	0	0	1
32489830	OSJNBb0039L24.13 [Oryza sativa Japonica Group]	54.3689	12	38	10	1	206	22.402	5.5	0.946	1.039	0.962	1.014	0.944	6.197	2	124.107	12
116308887	OSIGBa0105N24.5 [Oryza sativa Indica Group]	6.36943	1	1	1	1	157	17.517	9.99	0.827	0.616	0.782	1.093	0.944	0.334	0	18.94	1
215740575	unnamed protein product [Oryza sativa Japonica Group]	20.9275	13	44	13	1	841	94.411	7.24	1.095	0.977	0.954	1.114	0.944	1.096	0	368.478	13
62733347	hypothetical protein [Oryza sativa Japonica Group]	4.0678	1	1	1	1	295	33.535	7.85	1.033	0.682	0.882	1.144	0.944	0.11	0	0	1
937922714	Os06g0342200 [Oryza sativa Japonica Group]	7.63889	1	1	1	1	144	16.329	5.35	1.095	0.769	0.762	1.145	0.944	0.212	0	0	1
218200885	hypothetical protein OsI_28684 [Oryza sativa Indica Group]	1.23457	1	1	1	1	1701	193.088	6.35	1.15	1.009	0.924	1.296	0.944	0.019	0	0	1
148839650	RecName: Full=30S ribosomal protein S14, chloroplastic	21.3592	2	3	2	1	103	12.247	11.46	0.99	1.062	1.03	0.801	0.945	0.778	0	36.06	2
1002236729	PREDICTED: UPF0160 protein C694.04c [Oryza sativa Japonica Group]	6.0686	2	11	2	1	379	42.556	6.84	0.94	0.812	0.906	0.983	0.945	0.172	0	37.03	2
1002226396	PREDICTED: probable protein phosphatase 2C 1 isoform X1 [Oryza sativa Japonica Group]	7.85498	2	3	2	1	331	35.404	5.07	1.61	1.053	0.849	0.985	0.945	0.245	0	0	2
50508347	plastid-lipid associated protein PAP/fibrillin family-like [Oryza sativa Japonica Group]	2.26244	1	1	1	1	442	47.591	9.16	0.902	0.692	0.777	0.949	0.946	0.068	0	0	1
113550011	Os03g0794500 [Oryza sativa Japonica Group]	25.7908	8	30	6	1	411	44.314	6.61	0.974	0.757	0.921	0.954	0.946	1.807	2	571.04	8
47900455	putative isovaleryl-CoA dehydrogenase [Oryza sativa Japonica Group]	11.2469	2	2	2	1	409	44.502	6.96	0.838	0.749	0.86	0.974	0.946	0.186	0	38.85	2
1346109	RecName: Full=Guanine nucleotide-binding protein subunit beta-like protein A; Short=GPB-LR; AltName: Full=RWD; AltName: Full=Receptor for activated C kinase 1A	35.6287	9	62	9	1	334	36.209	6.44	0.97	0.864	0.929	0.983	0.946	5.158	0	412.616	9
300587999	unnamed protein product [Oryza sativa]	5.83804	3	3	3	1	1062	115.292	5.3	1.101	0.864	1.007	1.045	0.946	0.12	0	0	3
110288667	Enolase, putative, expressed [Oryza sativa Japonica Group]	55.2083	21	92	6	1	480	51.55	5.99	0.91	0.862	0.972	1.087	0.946	13.03	19	794.216	21
937908883	Os03g0305500 [Oryza sativa Japonica Group]	1.86418	1	4	1	1	751	81.885	9.01	0.793	0.845	0.962	1.096	0.946	0.045	0	0	1
1002237541	PREDICTED: cyanidin 3-O-rutinoside 5-O-glucosyltransferase [Oryza sativa Japonica Group]	2.59481	1	1	1	1	501	53.831	5.71	0.931	0.545	0.79	1.113	0.946	0.089	0	32.46	1
125537942	hypothetical protein OsI_05714 [Oryza sativa Indica Group]	22.1374	2	6	2	1	131	13.755	10.24	1.219	1.642	1.199	1.218	0.946	0.701	0	48.24	2
125551525	hypothetical protein OsI_19156 [Oryza sativa Indica Group]	27.9461	9	39	9	1	297	32.514	6.3	0.964	0.91	0.959	1.228	0.946	4.817	0	417.781	9
255679383	Os10g0399500 [Oryza sativa Japonica Group]	7.46753	1	2	1	1	308	33.996	6.67	0.679	0.552	0.733	0.573	0.947	0.122	0	0	1
75325236	RecName: Full=Peroxisomal (S)-2-hydroxy-acid oxidase GLO5; AltName: Full=Glycolate oxidase 5; Short=GOX 5; Short=OsGLO5; AltName: Full=Short chain alpha-hydroxy acid oxidase GLO5	49.0515	17	128	13	1	369	40.219	8.48	1.096	0.978	1.067	0.948	0.947	10.788	8	1154.87	17
218199747	hypothetical protein OsI_26284 [Oryza sativa Indica Group]	1.06762	1	1	1	1	843	94.053	9.16	0.747	0.525	0.798	0.952	0.947	0.046	0	25.8	1
300634213	unnamed protein product [Oryza sativa]	35.4086	14	35	14	1	514	56.069	7.03	0.953	0.924	0.936	0.99	0.947	1.985	0	223.369	14
108862384	Myb-like DNA-binding domain containing protein, expressed [Oryza sativa Japonica Group]	1.2012	1	1	1	1	999	109.345	5.27	1.12	0.78	0.802	1.006	0.947	0.043	0	0	1
125559639	hypothetical protein OsI_27370 [Oryza sativa Indica Group]	24.1379	7	13	5	1	348	39.145	7.58	0.935	0.9	1.033	1.009	0.947	1.291	1	94.7958	7
55296062	unknown protein [Oryza sativa Japonica Group]	12.2699	5	7	5	1	489	53.257	8.9	1.04	0.872	0.917	1.029	0.947	0.343	0	58.9013	5
1002242571	PREDICTED: eukaryotic translation initiation factor 3 subunit C [Oryza sativa Japonica Group]	3.32262	2	2	2	1	933	105.734	5.35	1.339	0.851	1.246	1.149	0.947	0.07	0	0	2
113595093	Os06g0196600 [Oryza sativa Japonica Group]	2.36559	1	1	1	1	465	49.019	7.2	1.224	0.909	1.158	1.216	0.947	0.089	0	0	1
218196932	hypothetical protein OsI_20241 [Oryza sativa Indica Group]	1.90931	1	1	1	1	419	46.861	5.99	1.348	0.803	1.04	1.261	0.947	0.083	0	0	1
113533207	Os01g0639900, partial [Oryza sativa Japonica Group]	51.2456	15	654	14	1	281	30.018	8.5	1.008	1.178	1.062	0.968	0.948	63.495	1	2447.3	15
125559923	hypothetical protein OsI_27576 [Oryza sativa Indica Group]	13.3803	2	15	2	1	142	15.702	8.87	0.987	0.657	0.891	0.986	0.948	0.995	0	0	2
1002266015	PREDICTED: serine/threonine-protein phosphatase 5 [Oryza sativa Japonica Group]	2.48447	1	1	1	1	483	54.414	6.02	0.963	0.642	0.947	0.997	0.948	0.072	0	24.92	1
125591671	hypothetical protein OsJ_16200 [Oryza sativa Japonica Group]	5.08242	3	3	3	1	728	77.527	5.02	0.943	1.021	0.981	1.013	0.948	0.136	0	0	3
209573107	RecName: Full=NAD(P)H-quinone oxidoreductase subunit M, chloroplastic; AltName: Full=NAD(P)H dehydrogenase subunit M; Short=NDH subunit M; Short=NDH-M; AltName: Full=NADH-plastoquinone oxidoreductase subunit M; Flags: Precursor	36.8182	7	14	7	1	220	25.649	5.74	1.03	1.096	1.028	1.025	0.948	2.162	0	81.0335	7
218198082	hypothetical protein OsI_22776 [Oryza sativa Indica Group]	2.73312	1	2	1	1	622	67.53	7.25	1.275	0.803	1.049	1.029	0.948	0.062	0	44.06	1
257353836	unnamed protein product [Oryza sativa]	17.5313	9	32	1	1	559	60.775	5.48	0.977	0.662	0.871	1.091	0.948	1.154	0	197.052	9
78708246	retrotransposon protein, putative, Ty3-gypsy subclass, expressed [Oryza sativa Japonica Group]	7.5	1	1	1	1	280	30.752	6.84	1.165	0.879	1.035	1.104	0.948	0.11	0	0	1
125586175	hypothetical protein OsJ_10755 [Oryza sativa Japonica Group]	1.25	1	2	1	1	1040	119.216	4.91	1.005	1.008	0.945	1.129	0.948	0.033	0	37.04	1
1002308112	PREDICTED: protein transport protein SEC23 [Oryza sativa Japonica Group]	1.51324	1	2	1	1	793	86.627	6.01	1.146	1.495	1.585	1.19	0.948	0.055	0	0	1
30409356	actin [Oryza sativa Japonica Group]	32.8912	10	39	2	1	377	41.786	5.49	1.119	1.278	1.012	1.556	0.948	4.248	0	197.274	10
113535342	Os02g0134300 [Oryza sativa Japonica Group]	5.71429	1	1	1	1	105	12.147	4.93	0.629	0.461	0.727	0.814	0.949	0.468	0	0	1
1002285999	PREDICTED: ubiquitin carboxyl-terminal hydrolase 12 isoform X1 [Oryza sativa Japonica Group]	2.23414	3	3	1	1	1119	131.227	5.9	0.874	0.615	0.943	0.901	0.949	0.093	2	0	3
222623542	hypothetical protein OsJ_08121 [Oryza sativa Japonica Group]	1.4892	2	11	2	1	1343	147.598	6.15	0.893	0.736	0.867	0.955	0.949	0.09	0	89.105	2
113532921	Os01g0575500 [Oryza sativa Japonica Group]	1.28205	1	1	1	1	1248	138.823	7.11	1.058	0.7	0.885	1.04	0.949	0.027	0	0	1
227467152	unnamed protein product [Oryza sativa]	41.4013	24	221	1	1	628	68.377	5.66	1.008	1.071	1.099	1.04	0.949	14.849	0	1291.78	24
937907188	Os03g0128800 [Oryza sativa Japonica Group]	11.6402	3	5	3	1	378	40.396	6.24	1.129	0.947	0.985	1.048	0.949	0.492	0	156.697	3
1002286966	PREDICTED: NAD-dependent malic enzyme 62 kDa isoform, mitochondrial [Oryza sativa Japonica Group]	17.5241	8	8	8	1	622	68.899	6.44	0.862	0.812	0.854	1.071	0.949	0.624	0	95.2567	8
296524478	unnamed protein product [Oryza sativa Indica Group]	19.3669	10	39	10	1	537	60.737	4.82	0.903	0.794	0.88	1.074	0.949	1.543	0	243.502	10
218189556	hypothetical protein OsI_04827 [Oryza sativa Indica Group]	2.05339	1	1	1	1	487	55.211	7.65	0.915	0.918	0.883	1.085	0.949	0	0	0	1
125579763	hypothetical protein OsJ_36548 [Oryza sativa Japonica Group]	26.8199	7	20	7	1	261	28.232	10.99	1.028	0.993	1.019	1.088	0.949	1.994	0	274.743	7
108707656	40S ribosomal protein S7, putative, expressed [Oryza sativa Japonica Group]	7.8125	2	7	1	1	192	22.215	9.73	1.028	1.281	1.163	1.209	0.949	0.701	0	28.2733	2
218200780	hypothetical protein OsI_28473 [Oryza sativa Indica Group]	1.2987	2	3	2	1	1155	125.984	8.9	0.948	0.707	0.933	1.014	0.95	0.078	0	21.09	2
75157445	RecName: Full=Hexokinase-6; AltName: Full=Hexokinase-2	20.9486	8	36	7	1	506	55.086	6.34	0.902	0.808	0.92	1.038	0.95	1.395	1	198.814	8
218197725	hypothetical protein OsI_21961 [Oryza sativa Indica Group]	7.19697	2	14	2	1	264	29.365	11.17	0.976	1.107	1.034	1.065	0.95	0.233	0	18.44	2
125555121	hypothetical protein OsI_22752 [Oryza sativa Indica Group]	2.86738	2	3	1	1	558	62.224	4.83	1.139	0.932	1.159	1.094	0.95	0.141	0	0	2
218194312	hypothetical protein OsI_14789 [Oryza sativa Indica Group]	2.34375	1	1	1	1	512	56.279	7.74	1.247	0.957	1.028	1.103	0.95	0.07	0	0	1
218201147	hypothetical protein OsI_29232 [Oryza sativa Indica Group]	1.71149	1	1	1	1	818	91.309	6.38	0.63	0.74	1.007	1.127	0.95	0.041	0	64.94	1
222632430	hypothetical protein OsJ_19414 [Oryza sativa Japonica Group]	1.63205	1	1	1	1	674	73.804	5.62	1.14	0.868	1.174	1.141	0.95	0.054	0	0	1
1002237930	PREDICTED: prolyl-tRNA synthetase associated domain-containing protein 1 [Oryza sativa Japonica Group]	3.72671	1	1	1	1	322	35.022	7.02	1.051	0.733	0.973	0.965	0.951	0.11	0	0	1
113596320	Os06g0662000 [Oryza sativa Japonica Group]	36.129	18	74	18	1	620	68.426	5.34	0.958	0.672	0.839	0.975	0.951	1.683	0	264.591	18
125549576	hypothetical protein OsI_17237 [Oryza sativa Indica Group]	13.4078	2	3	2	1	179	19.291	9.33	0.942	0.683	0.85	0.997	0.951	0.874	0	69.73	2
255677455	Os07g0113000 [Oryza sativa Japonica Group]	0.502793	1	2	1	1	1790	200.688	6.71	1	1.074	0.942	1.047	0.951	0.02	0	0	1
113535641	Os02g0184600 [Oryza sativa Japonica Group]	1.76817	1	1	1	1	509	55.915	8.35	0.922	1.068	1.092	1.332	0.951	0.07	0	0	1
218186155	hypothetical protein OsI_36923 [Oryza sativa Indica Group]	1.51134	1	1	1	1	1191	129.885	6.89	0.85	0.494	0.813	0.85	0.952	0.029	0	0	1
42795628	cytochrome f (chloroplast) [Oryza sativa Japonica Group]	52.1739	14	142	14	1	322	35.691	8.75	0.929	0.786	0.868	0.88	0.952	17.233	0	798.276	14
218192126	hypothetical protein OsI_10093 [Oryza sativa Indica Group]	20.7602	5	10	5	1	342	36.244	7.36	0.953	0.913	0.926	0.886	0.952	0.995	0	133.812	5
125537070	hypothetical protein OsI_38768 [Oryza sativa Indica Group]	9.2437	3	6	3	1	357	38.051	6.68	1.026	0.728	0.896	0.899	0.952	0.492	0	36.58	3
218187508	hypothetical protein OsI_00379 [Oryza sativa Indica Group]	2.23881	1	1	1	1	536	59.411	5.57	0.788	0.667	0.828	0.946	0.952	0.064	0	0	1
77554374	Ribulose bisphosphate carboxylase small chain A, chloroplast precursor, putative, expressed [Oryza sativa Japonica Group]	95.3125	16	1900	1	1	128	14.94	7.08	1.024	1.192	0.977	0.961	0.952	3830.19	0	3790.32	16
113638674	Os10g0121300 [Oryza sativa Japonica Group]	0.928382	1	1	1	1	754	85.327	6.07	0.889	1.555	0.914	0.99	0.952	0.044	0	0	1
1002295683	PREDICTED: auxin transport protein BIG [Oryza sativa Japonica Group]	0.479808	2	4	2	1	5002	556.34	6.15	0.891	0.813	0.954	1.069	0.952	0.029	0	76.8361	2
113630918	Os09g0252100, partial [Oryza sativa Japonica Group]	5.77367	2	3	2	1	433	44.102	7.66	0.993	0.93	0.933	1.078	0.952	0.166	0	0	2
1002252760	PREDICTED: translational activator GCN1 [Oryza sativa Japonica Group]	0.419048	1	1	1	1	2625	286.463	7.27	0.983	0.83	1.055	1.108	0.952	0.013	0	0	1
1002262950	PREDICTED: nuclear speckle splicing regulatory protein 1 [Oryza sativa Japonica Group]	3.95137	1	3	1	1	329	37.495	8.66	0.968	1.135	0.989	1.118	0.952	0.212	0	61.1918	1
1002277948	PREDICTED: uncharacterized protein LOC4341569 [Oryza sativa Japonica Group]	8.90851	9	11	9	1	1246	138.598	6.34	1.018	0.806	0.911	0.926	0.953	0.288	0	115.293	9
215695469	unnamed protein product [Oryza sativa Japonica Group]	1.70316	1	1	1	1	411	43.5	6.3	0.885	0.722	0.817	0.939	0.953	0.122	0	0	1
218185296	hypothetical protein OsI_35210 [Oryza sativa Indica Group]	2.73224	1	1	1	1	366	39.73	6.76	0.84	0.672	0.991	1.04	0.953	0.145	0	0	1
218186521	hypothetical protein OsI_37667 [Oryza sativa Indica Group]	7.27273	3	4	3	1	495	53.634	8.62	1.094	0.961	0.98	1.073	0.953	0.218	0	26.35	3
149390705	transaldolase 2, partial [Oryza sativa Indica Group]	34.2697	7	20	1	1	178	19.415	8.25	0.935	0.626	0.869	1.08	0.953	2.162	0	184.327	7
113649334	Os12g0502200 [Oryza sativa Japonica Group]	5.03876	1	1	1	1	258	25.029	4.93	0.844	0.549	0.702	1.151	0.953	0.179	0	58.61	1
38567765	B1248C03.11 [Oryza sativa Japonica Group]	0.764007	1	1	1	1	1178	131.959	6.54	1.969	0.952	0.942	0.877	0.954	0.032	0	0	1
218198203	hypothetical protein OsI_23010 [Oryza sativa Indica Group]	12.0482	2	7	2	1	166	17.597	9	0.909	0.6	0.827	0.95	0.954	0.468	0	148.824	2
218187544	hypothetical protein OsI_00447 [Oryza sativa Indica Group]	3.47705	2	2	2	1	719	80.267	6.99	1.057	0.853	0.977	1.001	0.954	0.083	0	37.43	2
62546209	protein disulfide isomerase [Oryza sativa Japonica Group]	30.6641	18	44	0	1	512	56.82	5.06	0.872	0.6	0.716	1.049	0.954	2.548	1	102.813	18
125606055	hypothetical protein OsJ_29730 [Oryza sativa Japonica Group]	1.14416	1	4	1	1	874	99.099	6.09	0.986	0.701	0.836	0.892	0.955	0.039	0	0	1
222613277	hypothetical protein OsJ_32480 [Oryza sativa Japonica Group]	9.54545	4	11	4	1	440	47.351	9.67	0.871	0.792	0.928	0.934	0.955	0.887	0	157.71	4
29367371	NADH-dependent glyceraldehyde-3-phosphate dehydrogenase, partial [Oryza sativa Japonica Group]	30.315	13	39	13	1	508	54.048	8.27	0.927	0.793	0.919	0.956	0.955	1.707	0	236.334	13
125578488	hypothetical protein OsJ_35210 [Oryza sativa Japonica Group]	1.44231	1	1	1	1	832	87.849	6.27	0.983	0.69	0.926	0.964	0.955	0.047	0	0	1
21902071	putative 5-oxoprolinase [Oryza sativa Japonica Group]	6.60302	7	10	7	1	1257	136.703	6.16	0.952	0.767	0.922	1.011	0.955	0.223	0	118.34	7
125561554	hypothetical protein OsI_29248 [Oryza sativa Indica Group]	9.74026	1	1	1	1	154	15.625	7.37	0.81	0.608	0.853	1.022	0.955	0.585	0	18.46	1
1002256973	PREDICTED: cysteine--tRNA ligase, chloroplastic/mitochondrial [Oryza sativa Japonica Group]	2.46212	1	4	1	1	528	60.887	6.33	1.139	0.71	0.916	1.062	0.955	0.062	0	56.3028	1
218198792	hypothetical protein OsI_24259 [Oryza sativa Indica Group]	2.66022	2	2	2	1	827	87.774	7.24	0.938	0.802	0.965	1.13	0.955	0.103	0	0	2
31415965	hypothetical protein [Oryza sativa Japonica Group]	35.5049	8	14	8	1	307	33.5	9.44	0.951	1.102	1.05	1.149	0.955	1.683	0	99.1258	8
222626028	hypothetical protein OsJ_13071 [Oryza sativa Japonica Group]	4.23729	1	1	1	1	236	25.383	8.22	1.075	0.703	0.936	1.034	0.956	0.145	0	0	1
222625577	hypothetical protein OsJ_12137 [Oryza sativa Japonica Group]	1.57143	1	1	1	1	700	75.625	4.79	1.002	0.875	0.962	1.177	0.956	0.056	0	17.69	1
218202255	hypothetical protein OsI_31602 [Oryza sativa Indica Group]	6.37363	2	2	2	1	455	48.956	5.72	0.984	0.919	0.973	1.18	0.956	0.179	0	30.26	2
113578769	Os05g0330600 [Oryza sativa Japonica Group]	10	1	1	1	1	150	16.873	8.72	1.207	0.884	1.113	1.342	0.956	0.389	0	25.07	1
113638863	Os10g0182000 [Oryza sativa Japonica Group]	11.2112	11	38	11	1	999	109.338	6.57	0.919	0.737	0.895	0.93	0.957	0.543	0	262.442	11
1002247329	PREDICTED: omega-amidase, chloroplastic [Oryza sativa Japonica Group]	12.2507	3	5	3	1	351	37.903	7.05	1.036	0.826	0.935	1.034	0.957	0.413	0	52.45	3
218195760	hypothetical protein OsI_17792 [Oryza sativa Indica Group]	3.82514	2	3	2	1	549	58.346	8.47	0.976	0.94	1.097	1.051	0.957	0.225	0	0	2
1002230888	PREDICTED: UPF0051 protein slr0074 [Oryza sativa Japonica Group]	4.04412	2	5	2	1	544	59.807	6.37	0.849	0.852	0.936	1.058	0.957	0.311	0	39.32	2
218188523	hypothetical protein OsI_02554 [Oryza sativa Indica Group]	11.6438	2	2	1	1	146	16.054	9.76	1.064	0.758	0.98	1.087	0.957	0.668	1	36.61	2
1002239156	PREDICTED: kinesin-like protein KIF11 [Oryza sativa Japonica Group]	1.42077	1	3	1	1	915	99.213	6.02	0.899	1.134	0.739	1.099	0.957	0.037	0	0	1
1002256047	PREDICTED: general negative regulator of transcription subunit 3 isoform X1 [Oryza sativa Japonica Group]	1.50637	1	1	1	1	863	94.699	5.49	1.136	1.113	1.035	1.109	0.957	0.055	0	0	1
215734838	unnamed protein product [Oryza sativa Japonica Group]	1.69492	1	1	1	1	531	58.927	6.09	1.23	1.494	1.208	1.266	0.957	0.075	0	0	1
218187582	hypothetical protein OsI_00557 [Oryza sativa Indica Group]	6.58683	1	1	1	1	167	18.983	4.74	0.925	0.699	0.912	0.978	0.958	0.179	0	0	1
222637400	hypothetical protein OsJ_25006 [Oryza sativa Japonica Group]	7.69231	1	1	1	1	182	19.074	7.96	1.09	1.008	0.924	0.983	0.958	0.389	0	0	1
937907086	Os03g0119232 [Oryza sativa Japonica Group]	5.26316	1	1	1	1	114	12.791	9.39	0.755	0.617	0.871	1.089	0.958	0	0	0	1
255673618	Os01g0712500 [Oryza sativa Japonica Group]	7.03125	3	5	3	1	512	56.275	5.66	0.928	0.629	0.859	0.937	0.959	0.407	0	56.9558	3
1002263277	PREDICTED: glyceraldehyde-3-phosphate dehydrogenase A, chloroplastic [Oryza sativa Japonica Group]	54.9751	18	699	6	1	402	42.689	7.72	1.034	0.979	1.018	0.947	0.959	24.119	7	6977.09	18
125532145	hypothetical protein OsI_33814 [Oryza sativa Indica Group]	34.349	9	14	9	1	361	39.654	4.78	1.075	0.763	0.908	0.997	0.959	1.649	0	231.512	9
42407674	Erwinia chrysanthemi IndA protein homolog-like [Oryza sativa Japonica Group]	3.04709	1	2	1	1	361	38.142	7.91	1.036	1.013	0.88	1.04	0.959	0.11	0	25.6	1
125602641	hypothetical protein OsJ_26511 [Oryza sativa Japonica Group]	26.5455	8	42	2	1	275	31.32	9.98	0.921	0.782	0.909	1.052	0.959	3.217	8	261.067	8
937899517	Os01g0875500 [Oryza sativa Japonica Group]	0.870511	1	1	1	1	919	102.445	8.27	0.867	0.657	0.802	1.091	0.959	0.043	0	17.86	1
1002233396	PREDICTED: transcription initiation factor TFIID subunit 15b isoform X1 [Oryza sativa Japonica Group]	4.11215	2	5	2	1	535	50.88	8.72	1.084	0.955	1.001	1.094	0.959	0.359	0	57.0933	2
222641183	hypothetical protein OsJ_28603 [Oryza sativa Japonica Group]	1.49551	1	1	1	1	1003	107.962	6.01	1.001	0.641	0.836	1.213	0.959	0.038	0	43.03	1
222636882	hypothetical protein OsJ_23936 [Oryza sativa Japonica Group]	2.10526	1	1	1	1	475	53.462	8.57	1.056	1.468	1.217	1.294	0.959	0.066	0	0	1
1002270881	PREDICTED: importin subunit alpha-1b [Oryza sativa Japonica Group]	3.55805	1	1	1	1	534	58.53	5.31	0.812	0.754	0.807	1.004	0.96	0.08	0	0	1
222632314	hypothetical protein OsJ_19292 [Oryza sativa Japonica Group]	5.3719	1	3	1	1	242	25.42	8.19	0.983	0.847	1.042	1.022	0.96	0.155	0	0	1
218647570	unnamed protein product [Oryza sativa]	15.3017	6	11	6	1	464	49.826	8.41	1.075	0.983	0.956	1.025	0.96	0.748	0	109.609	6
218189271	hypothetical protein OsI_04199 [Oryza sativa Indica Group]	1.89036	2	8	2	1	1058	116.885	9.48	0.968	0.989	0.999	1.043	0.96	0.155	0	151.797	2
125527843	hypothetical protein OsI_03874 [Oryza sativa Indica Group]	1.11449	1	1	1	1	987	113.548	5.27	0.972	0.852	1.022	1.17	0.96	0.025	0	29.47	1
218191783	hypothetical protein OsI_09370 [Oryza sativa Indica Group]	2.11946	1	1	1	1	519	58.198	8.63	0.946	1.398	1.198	1.172	0.96	0.072	0	0	1
113564664	Os04g0479200, partial [Oryza sativa Japonica Group]	16.3855	5	19	2	1	415	44.496	8.22	1.089	1.118	1.05	1.193	0.96	1.228	0	63.9399	5
33146906	unknown protein [Oryza sativa Japonica Group]	17.5	1	8	1	1	80	8.182	8.54	1.038	1.228	1.074	1.206	0.96	2.162	0	0	1
125556045	hypothetical protein OsI_23687 [Oryza sativa Indica Group]	35.5965	27	213	3	1	1031	111.401	6.81	1.021	0.92	0.894	0.899	0.961	7.171	31	1830.07	27
125546156	hypothetical protein OsI_14016 [Oryza sativa Indica Group]	13.3956	6	39	6	1	642	71.327	5.69	0.944	0.781	0.901	0.947	0.961	0.658	0	154.624	6
215707037	unnamed protein product [Oryza sativa Japonica Group]	8.54392	5	7	5	1	831	92.016	8.28	0.87	0.814	0.959	1.057	0.961	0.224	0	83.735	5
428698042	Chain B, Crystal Structures Of Glyceraldehyde-3-Phosphate Dehydrogenase Complexes With Nad	56.9733	18	266	9	1	337	36.39	7.11	0.984	0.726	0.951	1.061	0.961	26.213	0	3833.4	18
52076520	thioredoxin-like [Oryza sativa Japonica Group]	11.1111	2	4	2	1	189	20.335	9.19	0.8	0.912	1.041	1.065	0.961	0.425	0	61.88	2
440690795	Chain A, Rimp_alpha1a	2.46212	1	2	1	1	528	57.679	5.22	0.882	0.734	0.905	1.074	0.961	0.166	0	64.9	1
218189637	hypothetical protein OsI_04991 [Oryza sativa Indica Group]	13.522	2	5	2	1	318	33.254	6.74	1.13	1.592	1.374	1.241	0.961	1.31	0	49.9643	2
125542750	hypothetical protein OsI_10368 [Oryza sativa Indica Group]	7.77202	1	2	1	1	193	19.845	9.57	1.098	1.232	1.096	1.252	0.961	0.468	0	0	1
219787317	unnamed protein product [Oryza sativa Japonica Group]	34.9353	17	167	13	1	541	62.537	8.18	1.079	0.892	0.93	0.947	0.962	5.813	4	604.329	17
125545624	hypothetical protein OsI_13406 [Oryza sativa Indica Group]	23.7164	8	23	1	1	409	45.447	5.16	0.928	0.806	0.928	1.031	0.962	2.511	7	152.313	8
29367565	TaWIN2-like protein [Oryza sativa Japonica Group]	45.8333	11	54	5	1	264	28.982	4.94	0.933	0.903	1.038	1.037	0.962	3.642	0	132.597	11
125586787	hypothetical protein OsJ_11399 [Oryza sativa Japonica Group]	17.4274	3	6	3	1	241	26.16	9.11	1.07	0.69	0.957	1.051	0.962	0.719	0	94.6958	3
222624869	hypothetical protein OsJ_10718 [Oryza sativa Japonica Group]	13.9535	3	4	3	1	258	28.544	5.64	0.979	0.788	0.884	1.056	0.962	0.719	0	54.2867	3
218190554	hypothetical protein OsI_06884 [Oryza sativa Indica Group]	2.24719	1	2	1	1	890	101.686	8.27	1.108	1.668	1.249	1.065	0.962	0.033	0	0	1
1002252431	PREDICTED: 26S proteasome non-ATPase regulatory subunit 12 homolog A isoform X1 [Oryza sativa Japonica Group]	3.82883	2	3	2	1	444	50.745	7.64	0.825	0.596	0.834	1.088	0.962	0.205	0	61.03	2
110278805	RecName: Full=14-3-3-like protein GF14-D; AltName: Full=G-box factor 14-3-3 homolog D	32.0755	8	28	2	1	265	29.244	4.91	0.94	0.718	0.974	1.126	0.962	1.873	0	405.249	8
215737516	unnamed protein product [Oryza sativa Japonica Group]	2.73038	1	3	1	1	293	31.084	5.1	1.221	1.292	1.226	1.368	0.962	0.334	0	45.06	1
125556726	hypothetical protein OsI_24435 [Oryza sativa Indica Group]	8.60656	2	3	2	1	244	26.214	5.05	0.998	1.179	1.118	1.369	0.962	0.468	0	0	2
125524384	hypothetical protein OsI_00355 [Oryza sativa Indica Group]	6.09319	2	2	2	1	279	30.103	4.56	0.857	0.708	0.842	0.908	0.963	0.334	0	56.21	2
125525379	hypothetical protein OsI_01376 [Oryza sativa Indica Group]	27.3481	8	19	8	1	362	39.595	8.31	0.804	0.718	0.849	0.921	0.963	1.371	0	178.079	8
1002266410	PREDICTED: protein YIPF1 homolog isoform X1 [Oryza sativa Japonica Group]	4.3956	1	1	1	1	273	30.066	4.88	0.809	0.699	0.927	0.943	0.963	0.259	0	0	1
75143872	RecName: Full=Dolichyl-diphosphooligosaccharide--protein glycosyltransferase subunit STT3B; Short=Oligosaccharyl transferase subunit STT3B; Short=STT3-B; AltName: Full=Protein STAUROSPORIN AND TEMPERATURE SENSITIVE 3-LIKE B	3.7448	2	2	2	1	721	80.68	8.85	0.882	0.66	0.855	0.953	0.963	0.119	0	0	2
125540862	hypothetical protein OsI_08658 [Oryza sativa Indica Group]	7.76053	5	7	5	1	902	99.192	5.43	1.031	0.734	0.936	1.026	0.963	0.245	0	48.71	5
125561626	hypothetical protein OsI_29320 [Oryza sativa Indica Group]	55.0781	13	40	5	1	256	28.762	4.84	0.968	0.979	1.044	1.074	0.963	6.406	2	448.784	13
937906532	Os02g0817500 [Oryza sativa Japonica Group]	7.92683	2	2	2	1	328	36.427	7.4	1.122	0.706	0.936	1.101	0.963	0.245	0	41.4	2
1002224936	PREDICTED: serine/threonine-protein kinase AGC1-7 [Oryza sativa Japonica Group]	3.38346	1	1	1	1	532	57.869	9.01	1.274	0.953	0.973	1.21	0.963	0.059	0	0	1
222618542	hypothetical protein OsJ_01975 [Oryza sativa Japonica Group]	9.05588	3	8	3	1	519	53.643	9.8	0.853	0.769	0.917	0.786	0.964	0.492	0	193.54	3
113623814	Os08g0427900 [Oryza sativa Japonica Group]	3.4965	1	1	1	1	286	30.473	11.05	0.908	0.862	0.984	0.961	0.964	0.11	0	0	1
1002262207	PREDICTED: putative disease resistance protein RGA1 [Oryza sativa Japonica Group]	0.974817	1	1	1	1	1231	139.107	6.8	1.035	0.782	0.997	0.974	0.964	0.027	0	0	1
222613098	hypothetical protein OsJ_32079 [Oryza sativa Japonica Group]	7.40741	3	24	3	1	621	67.784	8.97	0.897	0.766	0.92	0.979	0.964	0.17	0	150.8	3
218189983	hypothetical protein OsI_05707 [Oryza sativa Indica Group]	3.84615	1	1	1	1	338	38.033	7.24	0.899	0.573	0.962	1.002	0.964	0.096	0	0	1
218187418	hypothetical protein OsI_00178 [Oryza sativa Indica Group]	4.79042	2	7	2	1	668	73.322	8.75	0.986	0.706	0.94	1.014	0.964	0.194	0	57.2619	2
113623566	Os08g0344300 [Oryza sativa Japonica Group]	26.6055	3	4	3	1	109	12.23	9.5	1.073	0.758	0.87	1.051	0.964	1.371	0	30.29	3
113649112	Os12g0291200 [Oryza sativa Japonica Group]	17.0732	3	245	1	1	123	13.553	8.91	1.033	1.392	1.181	1.086	0.964	2.162	0	0	3
57900365	unknown protein [Oryza sativa Japonica Group]	10.9489	1	1	1	1	137	15.435	9.32	0.71	1.386	1.378	1.123	0.964	0.233	0	0	1
222626150	hypothetical protein OsJ_13337 [Oryza sativa Japonica Group]	2.17391	1	1	1	1	368	40.75	6.61	1.162	0.88	1.126	1.183	0.964	0.093	0	0	1
90399375	B1011H02.3 [Oryza sativa Indica Group]	8.88889	1	1	1	1	180	19.135	8.97	0.773	0.456	0.825	1.342	0.964	0.233	0	55.1	1
1002258145	PREDICTED: isocitrate dehydrogenase [NADP] [Oryza sativa Japonica Group]	9.20502	4	13	2	1	478	53.524	8.4	1.157	0.672	0.825	0.916	0.965	0.377	0	135.941	4
218196774	hypothetical protein OsI_19915 [Oryza sativa Indica Group]	24.0175	4	11	4	1	229	24.626	8.41	0.93	0.884	0.897	0.986	0.965	1.683	0	165.57	4
257688439	unnamed protein product [Oryza sativa Japonica Group]	17.2185	3	6	3	1	151	17.135	10.54	0.908	0.948	0.947	1.06	0.965	1.31	0	45.1333	3
108707229	Chorismate synthase 2, chloroplast precursor, putative, expressed [Oryza sativa Japonica Group]	4.10959	2	4	2	1	438	46.895	7.97	0.954	0.921	0.963	1.062	0.965	0.269	0	27.54	2
125524463	hypothetical protein OsI_00443 [Oryza sativa Indica Group]	56.8627	10	141	0	1	153	16.464	10.02	0.907	0.794	0.894	1.074	0.965	21.758	1	253.241	10
218194303	hypothetical protein OsI_14761 [Oryza sativa Indica Group]	4.32692	1	5	1	1	416	45.809	5.14	0.987	1.071	1.023	1.122	0.965	0.274	0	0	1
1002253948	PREDICTED: protein DEK [Oryza sativa Japonica Group]	22.9018	15	21	15	1	703	77.842	5.14	0.912	0.88	0.956	1.136	0.965	0.909	0	154.713	15
50253187	hypothetical protein [Oryza sativa Japonica Group]	14.1844	1	1	1	1	141	14.676	11.68	1.017	1.587	1.576	1.481	0.965	0.212	0	22.75	1
1002231077	PREDICTED: uncharacterized protein LOC4326979 [Oryza sativa Japonica Group]	2.57511	1	1	1	1	233	26.214	9.63	0.796	0.486	0.847	0.754	0.966	0.194	0	16.59	1
1002302303	PREDICTED: tetratricopeptide repeat protein SKI3 [Oryza sativa Japonica Group]	0.843289	1	1	1	1	1423	156.443	7.77	0.974	0.856	0.833	0.797	0.966	0.027	0	0	1
937902758	Os02g0234800 [Oryza sativa Japonica Group]	5.28169	1	1	1	1	284	31.98	5.15	1.017	0.592	0.802	0.869	0.966	0.116	0	27.62	1
125558131	hypothetical protein OsI_25804 [Oryza sativa Indica Group]	56.0811	4	107	4	1	148	15.44	9.64	1.042	0.948	0.888	0.9	0.966	9	0	158.323	4
1002256064	PREDICTED: short-chain-enoyl-CoA hydratase [Oryza sativa Japonica Group]	9.9359	2	3	2	1	312	34.01	9.25	0.96	1.088	1.032	0.958	0.966	0.222	0	48.02	2
218202282	hypothetical protein OsI_31669 [Oryza sativa Indica Group]	17.4455	3	4	3	1	321	34.219	5.74	0.985	0.764	0.917	0.985	0.966	0.438	0	0	3
218196746	hypothetical protein OsI_19859 [Oryza sativa Indica Group]	10.1307	5	25	5	1	612	66.349	5.22	0.903	1.101	0.985	1.016	0.966	0.562	0	129.96	5
125524994	hypothetical protein OsI_00984 [Oryza sativa Indica Group]	9.96441	4	13	3	1	562	60.473	5.99	0.891	0.902	0.975	1.035	0.966	0.311	1	230.698	4
125544160	hypothetical protein OsI_11874 [Oryza sativa Indica Group]	26.4	7	9	2	1	250	28.484	10.65	0.972	0.671	0.874	1.067	0.966	1.31	0	66.0344	7
110289145	Translin family protein, expressed [Oryza sativa Japonica Group]	6.73401	2	2	2	1	297	32.603	8.41	0.96	0.683	0.76	0.921	0.967	0.233	0	0	2
125557251	hypothetical protein OsI_24913 [Oryza sativa Indica Group]	2.91845	2	2	2	1	1165	124.691	6.21	0.876	0.681	0.877	0.931	0.967	0.069	0	0	2
108711206	aspartate-semialdehyde dehydrogenase family protein, expressed [Oryza sativa Japonica Group]	35.7333	8	18	8	1	375	40.153	7.2	0.965	0.878	0.926	1.03	0.967	2.325	0	210.844	8
125568666	hypothetical protein OsJ_00007 [Oryza sativa Japonica Group]	38	7	46	7	1	200	22.213	9.72	0.956	0.853	0.96	1.035	0.967	4.412	0	822.922	7
125557834	hypothetical protein OsI_25509 [Oryza sativa Indica Group]	8.88889	2	4	2	1	315	33.736	7.05	0.989	0.979	0.978	1.083	0.967	0.369	0	0	2
53792954	putative CPRD2 [Oryza sativa Japonica Group]	2.43446	1	1	1	1	534	57.1	8.12	0.986	0.682	1.037	1.091	0.967	0.08	0	22	1
222641915	hypothetical protein OsJ_30005 [Oryza sativa Japonica Group]	15.0943	3	5	3	1	265	29.492	6.89	0.968	0.708	0.924	1.118	0.967	0.54	0	66.47	3
108709537	retrotransposon protein, putative, Ty3-gypsy subclass [Oryza sativa Japonica Group]	1.70871	2	2	1	1	1229	136.315	9.06	1.043	0.776	0.937	1.178	0.967	0.056	0	0	2
125536707	hypothetical protein OsI_38407 [Oryza sativa Indica Group]	26.4865	3	4	2	1	185	20.061	5.17	1.073	1.119	0.951	1.147	0.968	1.683	1	88.7333	3
1002279017	PREDICTED: serine-threonine kinase receptor-associated protein [Oryza sativa Japonica Group]	5.21739	1	1	1	1	345	37.624	5.73	0.99	0.633	1.056	1.206	0.968	0.11	0	77.07	1
113648841	Os12g0189400 [Oryza sativa Japonica Group]	27.5168	3	20	3	1	149	15.905	9.04	0.872	0.901	0.891	0.938	0.969	2.162	0	310.3	3
125525643	hypothetical protein OsI_01630 [Oryza sativa Indica Group]	10.1124	1	2	1	1	89	9.956	8.02	0.766	1.147	1.096	0.969	0.969	0.334	0	0	1
125533828	hypothetical protein OsI_35552 [Oryza sativa Indica Group]	4.24929	1	8	1	1	353	38.8	6.52	0.954	1.099	1.007	1.021	0.969	0.101	0	38.76	1
222630211	hypothetical protein OsJ_17132 [Oryza sativa Japonica Group]	2.95699	2	2	2	1	744	86.785	6.95	1.107	0.702	0.933	1.114	0.969	0.043	0	34.56	2
218191232	hypothetical protein OsI_08191 [Oryza sativa Indica Group]	6.18557	3	6	3	1	485	53.86	6.35	1.437	1.088	1.218	1.187	0.969	0.359	0	62.33	3
937939941	Os11g0615200 [Oryza sativa Japonica Group]	9.7561	2	3	1	1	205	21.597	5.06	1.016	1.314	1.226	1.316	0.969	0.778	0	32.08	2
125588334	hypothetical protein OsJ_13046 [Oryza sativa Japonica Group]	2.43408	1	1	1	1	493	52.444	6.7	0.932	1.068	1.531	1.34	0.969	0.093	0	0	1
125532722	hypothetical protein OsI_34413 [Oryza sativa Indica Group]	5.19481	1	2	1	1	231	25.686	6.24	0.835	0.954	0.979	0.806	0.97	0.129	0	21.94	1
259682341	unnamed protein product [Oryza sativa]	9.44206	3	13	3	1	233	26.228	10.36	1.07	1.307	1.077	0.937	0.97	0.896	0	34.37	3
125542289	hypothetical protein OsI_09892 [Oryza sativa Indica Group]	21.1712	5	10	3	1	222	25.404	7.23	0.951	0.851	0.928	0.98	0.97	1.512	2	40.1933	5
125549044	hypothetical protein OsI_16665 [Oryza sativa Indica Group]	2.5641	1	3	1	1	312	34.147	7.62	0.894	0.749	0.961	1.047	0.97	0.202	0	20.13	1
51091407	aldehyde dehydrogenase [Oryza sativa Japonica Group]	22.9862	8	28	8	1	509	54.467	7.06	0.885	0.665	0.897	1.075	0.97	0.968	0	106.662	8
108707346	expressed protein [Oryza sativa Japonica Group]	57.4074	6	12	6	1	162	17.783	5.02	1.087	1.182	1.152	1.229	0.97	2.455	0	171.382	6
113547369	Os03g0136900 [Oryza sativa Japonica Group]	20.8925	16	64	14	1	986	106.235	6.9	0.895	0.718	0.939	1.059	0.971	1.259	2	474.653	16
937895330	Os01g0246150 [Oryza sativa Japonica Group]	4.80349	1	1	1	1	229	24.778	9.42	0.826	0.53	0.821	1.084	0.971	0.155	0	0	1
255674089	Os01g0956800 [Oryza sativa Japonica Group]	0.695825	1	1	1	1	1006	114.864	7.53	0.929	0.615	0.812	0.857	0.972	0.033	0	0	1
215697249	unnamed protein product [Oryza sativa Japonica Group]	1.74881	1	1	1	1	629	72.67	7.01	0.982	0.668	0.855	0.909	0.972	0.043	0	0	1
937927056	Os07g0541800 [Oryza sativa Japonica Group]	1.35747	1	1	1	1	663	72.069	7.74	0.892	0.805	0.921	0.924	0.972	0.061	0	0	1
50725633	putative calmodulin [Oryza sativa Japonica Group]	8.10811	1	1	1	1	148	16.672	5.06	0.778	0.621	0.966	0.992	0.972	0.194	0	20.47	1
125551060	hypothetical protein OsI_18695 [Oryza sativa Indica Group]	1.01626	1	1	1	1	984	110.86	5.49	1.156	1.326	1.464	1.051	0.972	0.034	0	0	1
1002254866	PREDICTED: thioredoxin H2-2 [Oryza sativa Japonica Group]	14.1791	2	2	2	1	134	14.786	5.97	0.87	0.555	0.787	1.094	0.972	0.468	0	22.72	2
113623454	Os08g0299200 [Oryza sativa Japonica Group]	9.90566	2	2	2	1	212	23.251	5.15	0.973	0.774	1.027	1.157	0.972	0.359	0	33.28	2
1002309466	PREDICTED: dirigent protein 22 [Oryza sativa Japonica Group]	5.43478	1	1	1	1	184	19.266	9.13	0.889	0.673	0.879	1.192	0.972	0.212	0	0	1
1002284220	PREDICTED: ubiquinol-cytochrome-c reductase complex assembly factor 1 [Oryza sativa Japonica Group]	6.95364	1	2	1	1	302	33.357	9.66	1.019	0.886	0.852	0.857	0.973	0.11	0	0	1
222617864	hypothetical protein OsJ_00631 [Oryza sativa Japonica Group]	2.30061	1	1	1	1	652	70.597	5.1	1.029	0.795	1.057	0.967	0.973	0.054	0	0	1
125563034	hypothetical protein OsI_30678 [Oryza sativa Indica Group]	35.5649	7	21	7	1	239	25.841	9.52	0.835	0.653	0.885	1.013	0.973	1.976	0	90.0447	7
116309218	OSIGBa0135K14.7 [Oryza sativa Indica Group]	4.91803	1	2	1	1	183	19.084	4.55	1.169	1.931	1.215	1.066	0.973	0.334	0	0	1
227308502	unnamed protein product [Oryza sativa]	4.72441	2	7	1	1	381	40.778	6.19	0.846	0.662	0.858	1.092	0.973	0.222	0	44.3033	2
255670135	Os12g0203100, partial [Oryza sativa Japonica Group]	6.74157	1	2	1	1	89	10.332	8.54	1.174	1.081	0.988	1.169	0.973	0.334	0	0	1
125524788	hypothetical protein OsI_00777 [Oryza sativa Indica Group]	17.5926	2	2	2	1	216	22.869	4.94	1.097	0.86	0.908	0.963	0.974	0.425	0	0	2
125549776	hypothetical protein OsI_17449 [Oryza sativa Indica Group]	5.81818	7	14	7	1	1650	185.358	6.95	0.999	0.704	0.845	1.018	0.974	0.173	0	173.046	7
125557237	hypothetical protein OsI_24896 [Oryza sativa Indica Group]	10.8179	4	4	1	1	379	41.944	8.81	0.755	0.589	0.938	1.102	0.974	0.374	0	53.6	4
1002273322	PREDICTED: 60S ribosomal protein L31 [Oryza sativa Japonica Group]	17.7419	3	11	1	1	124	14.225	9.94	1.117	0.946	0.993	1.141	0.974	1.848	2	37.2033	3
1002245361	PREDICTED: cytochrome P450 71D8 [Oryza sativa Japonica Group]	2.04461	1	1	1	1	538	59.617	7.77	1.031	0.734	0.917	0.96	0.975	0.062	0	0	1
215767880	unnamed protein product [Oryza sativa Japonica Group]	1.95531	1	1	1	1	358	39.136	5.34	0.767	0.625	0.744	0.967	0.975	0.136	0	0	1
222612461	hypothetical protein OsJ_30772 [Oryza sativa Japonica Group]	3.66876	3	3	3	1	954	102.417	7.25	1.044	0.655	0.89	0.992	0.975	0.134	0	39.84	3
171769901	RecName: Full=Electron transfer flavoprotein subunit beta, mitochondrial; Short=Beta-ETF; Flags: Precursor	5.5336	1	1	1	1	253	27.45	6.62	0.908	0.62	0.86	1.001	0.975	0.136	0	32.43	1
937896336	Os01g0500900 [Oryza sativa Japonica Group]	16.9014	6	8	6	1	497	54.524	7.11	1.009	0.818	0.938	1.026	0.975	0.655	0	87.17	6
13195452	GTP-binding protein [Oryza sativa]	14.7465	3	3	2	1	217	23.908	5.73	0.869	0.762	0.938	1.041	0.975	0.468	1	48.33	3
215737503	unnamed protein product [Oryza sativa Japonica Group]	49.7207	16	182	14	1	358	37.731	7.72	1.049	1.151	1.036	1.059	0.975	15.496	2	3028.64	16
50726100	putative SL-TPS/P [Oryza sativa Japonica Group]	0.866218	1	1	1	1	1039	113.497	8.4	1.307	0.893	0.967	0.895	0.976	0.033	0	0	1
47847717	putative GTP-binding protein typA [Oryza sativa Japonica Group]	10.7623	5	7	5	1	669	73.465	7.39	0.877	0.631	0.9	0.907	0.976	0.299	0	127.391	5
215695074	unnamed protein product [Oryza sativa Japonica Group]	2.61194	1	2	1	1	268	29.914	9.45	1.03	0.825	0.894	1.146	0.976	0.116	0	22.93	1
218187068	hypothetical protein OsI_38715 [Oryza sativa Indica Group]	6.42702	5	9	5	1	918	104.23	6.11	0.972	1.096	0.775	0.729	0.977	0.228	0	52.2843	5
1002291719	PREDICTED: germin-like protein 8-7 isoform X1 [Oryza sativa Japonica Group]	4	1	2	1	1	225	24.364	6.4	0.771	0.651	0.815	0.905	0.977	0.292	0	0	1
218195741	hypothetical protein OsI_17750 [Oryza sativa Indica Group]	9.86842	3	92	2	1	456	50.913	6.01	1.034	0.813	0.964	0.942	0.977	0.433	0	1732.98	3
937936257	Os10g0461100 [Oryza sativa Japonica Group]	13.9665	7	34	7	1	537	59.511	9.38	0.953	0.784	0.874	0.95	0.977	0.983	0	299.201	7
1002313685	PREDICTED: beta-galactosidase 15 [Oryza sativa Japonica Group]	5.07012	2	3	2	1	927	101.856	6.07	0.891	0.305	0.959	0.977	0.977	0.086	0	0	2
222622922	hypothetical protein OsJ_06853 [Oryza sativa Japonica Group]	1.80832	1	1	1	1	553	58.703	5.76	0.793	0.616	0.833	0.986	0.977	0.083	0	0	1
1002290962	PREDICTED: DNA-directed RNA polymerase II subunit 1 [Oryza sativa Japonica Group]	0.485175	1	2	1	1	1855	206.195	6.06	0.925	0.841	0.984	0.991	0.977	0.046	0	27.73	1
125540982	hypothetical protein OsI_08780 [Oryza sativa Indica Group]	1.16959	1	1	1	1	684	75.356	8.7	0.948	0.864	0.862	1.018	0.977	0.048	0	0	1
937914358	Os04g0432500 [Oryza sativa Japonica Group]	6.61939	2	3	2	1	423	47.026	4.96	1.008	0.861	0.908	1.056	0.977	0.222	0	0	2
218190197	hypothetical protein OsI_06121 [Oryza sativa Indica Group]	4.12371	1	1	1	1	485	50.184	8.19	1.074	1.414	1.24	1.114	0.977	0.11	0	0	1
1002265718	PREDICTED: LOW QUALITY PROTEIN: 26S proteasome non-ATPase regulatory subunit 7 homolog A [Oryza sativa Japonica Group]	16.129	3	3	3	1	310	34.878	6.86	0.849	0.574	0.904	1.137	0.977	0.389	0	64.1312	3
218198650	hypothetical protein OsI_23897 [Oryza sativa Indica Group]	8.66873	3	4	3	1	323	34.985	6.35	0.848	0.546	0.772	0.87	0.978	0.719	0	0	3
218195106	hypothetical protein OsI_16423 [Oryza sativa Indica Group]	36.9863	12	28	12	1	365	39.47	6.61	0.987	0.971	1.006	0.921	0.978	5.31	0	135.745	12
218196375	hypothetical protein OsI_19060 [Oryza sativa Indica Group]	15.8155	9	52	6	1	607	67.876	6.64	0.932	0.767	0.884	0.926	0.978	0.884	0	143.943	9
937911858	Os03g0790900, partial [Oryza sativa Japonica Group]	8.14545	9	11	6	1	1375	147.166	6.04	1.006	0.68	0.859	0.97	0.978	0.304	3	76.7236	9
937930984	Os08g0478200 [Oryza sativa Japonica Group]	48.5207	8	41	7	1	169	19.713	5.26	0.795	0.731	0.873	1.029	0.978	3.437	1	523.025	8
90399078	H0124B04.17 [Oryza sativa Indica Group]	2.19561	4	4	4	1	2505	271.772	6.42	1.092	0.835	1.062	1.033	0.978	0.061	0	67.9544	4
125547702	hypothetical protein OsI_15319 [Oryza sativa Indica Group]	5	1	1	1	1	200	19.592	5.68	0.889	0.571	0.854	1.088	0.978	0.233	0	17.8	1
51090765	hypothetical protein [Oryza sativa Japonica Group]	1.92308	1	8	1	1	364	39.141	11.65	1.041	1.238	1.193	1.092	0.978	0.16	0	0	1
937902511	Os02g0207400 [Oryza sativa Japonica Group]	6.55431	3	3	3	1	534	57.817	5.81	0.989	0.756	1.006	1.125	0.978	0.259	0	29.27	3
1002242497	PREDICTED: glutathionyl-hydroquinone reductase YqjG isoform X1 [Oryza sativa Japonica Group]	11.0294	4	9	4	1	408	45.466	7.18	1.05	0.861	1.079	1.15	0.978	0.389	0	44.4428	4
116309406	OSIGBa0076I14.3 [Oryza sativa Indica Group]	14.1667	3	3	3	1	240	25.268	5.06	1.176	0.931	1.038	1.183	0.978	0.501	0	53.4041	3
1478008	gibberellin A-binding protein, GABP=47 kda ribulose-1,5-bisphosphate carboxylase/oxygenase activase homolog [Oryza sativa=rice, leaves, Peptide, 56 aa]	12.5	2	48	1	1	56	6.298	4.88	1.019	0.918	0.917	0.967	0.979	2.981	0	0	2
219749202	unnamed protein product [Oryza sativa Japonica Group]	13.0617	9	33	4	1	957	105.374	6.79	1.019	0.733	0.896	1.069	0.979	0.727	0	293.942	9
125606711	hypothetical protein OsJ_30428 [Oryza sativa Japonica Group]	23.4637	4	6	2	1	179	19.186	7.78	1.097	0.763	0.941	1.093	0.979	0.848	0	68.3046	4
1002276221	PREDICTED: chromatin structure-remodeling complex protein SYD isoform X1 [Oryza sativa Japonica Group]	0.545083	2	2	2	1	4403	473.153	4.88	0.975	0.794	0.984	1.153	0.979	0.019	0	41.45	2
218195770	hypothetical protein OsI_17810 [Oryza sativa Indica Group]	10.5882	1	2	1	1	85	9.36	9.01	1.282	0.82	1.377	1.525	0.979	1.154	0	35.05	1
218187138	hypothetical protein OsI_38868 [Oryza sativa Indica Group]	1.61681	2	8	1	1	1237	136.645	9	2.528	0.798	1.053	0.888	0.98	0.089	0	0	2
215768142	unnamed protein product [Oryza sativa Japonica Group]	28.6885	4	11	4	1	122	14	9.19	0.732	0.858	0.874	0.923	0.98	2.162	0	42.0367	4
19881664	Putative retroelement [Oryza sativa Japonica Group]	0.681431	1	1	1	1	1174	133.322	8.51	1.364	1.841	1.154	0.947	0.98	0.027	0	0	1
1002246056	PREDICTED: ribonuclease J isoform X1 [Oryza sativa Japonica Group]	2.52583	2	2	1	1	871	95.97	8.73	0.883	0.82	0.937	0.992	0.98	0.072	0	0	2
218198041	hypothetical protein OsI_22677 [Oryza sativa Indica Group]	1.62945	2	2	2	1	1657	180.997	6.96	0.964	0.646	0.83	1.01	0.98	0.04	0	77.37	2
215694755	unnamed protein product [Oryza sativa Japonica Group]	29.2887	7	19	7	1	239	25.921	8.75	0.874	0.76	1.006	1.014	0.98	1.976	0	154.461	7
218199895	hypothetical protein OsI_26601 [Oryza sativa Indica Group]	18.287	6	46	0	1	432	45.262	6.7	0.912	0.813	0.911	1.015	0.98	3.329	7	237.454	6
125528923	hypothetical protein OsI_04992 [Oryza sativa Indica Group]	0.844704	1	1	1	1	1539	170.46	6.18	0.994	1.032	0.856	1.016	0.98	0.024	0	0	1
50509180	putative RuvB-like protein 1,49-kDa TATA box-binding protein-interacting protein [Oryza sativa Japonica Group]	5.53191	2	2	2	1	470	51.294	5.92	0.839	0.7	0.872	1.041	0.98	0.172	0	24.66	2
113531747	Os01g0182200 [Oryza sativa Japonica Group]	4.06504	1	1	1	1	246	26.035	9.32	0.859	0.891	1.106	1.118	0.98	0.259	0	0	1
215708675	unnamed protein product [Oryza sativa Japonica Group]	7.80287	2	6	2	1	487	54.974	7.72	0.975	0.829	1.104	1.166	0.98	0.155	0	0	2
937911551	Os03g0757950, partial [Oryza sativa Japonica Group]	1.92771	1	1	1	1	415	45.356	6.46	1.009	0.725	0.949	1.205	0.98	0.08	0	0	1
125553073	hypothetical protein OsI_20722 [Oryza sativa Indica Group]	9.73451	1	1	1	1	113	12.623	7.28	0.977	0.654	0.937	0.976	0.981	0.292	0	0	1
113631281	Os09g0378300 [Oryza sativa Japonica Group]	5.02742	4	6	4	1	1094	123.38	6.79	0.87	0.851	0.896	0.998	0.981	0.136	0	37.5742	4
1002312260	PREDICTED: 2-methyl-6-phytyl-1,4-hydroquinone methyltransferase 2, chloroplastic isoform X2 [Oryza sativa Japonica Group]	28.7356	8	29	5	1	348	38.915	9.52	0.989	0.815	0.949	1.031	0.981	3.329	4	375.326	8
1002224546	PREDICTED: uncharacterized protein LOC4326608 isoform X1 [Oryza sativa Japonica Group]	2.03106	1	1	1	1	837	91.353	6.49	0.972	0.72	0.854	1.055	0.981	0.046	0	0	1
12246885	ribosomal protein S10 [Oryza sativa Japonica Group]	25.1366	4	19	4	1	183	20.241	9.67	0.923	0.895	0.945	1.062	0.981	2.455	0	97.9233	4
75326805	RecName: Full=GTP-binding nuclear protein Ran-2; Short=OsRan2; AltName: Full=Ras-related nuclear protein 2	35.7466	7	10	7	1	221	25.023	7.12	0.966	0.778	0.959	1.063	0.981	3.924	0	143.891	7
1002277654	PREDICTED: uncharacterized protein LOC107277265 [Oryza sativa Japonica Group]	2.45902	1	1	1	1	488	53.643	6.48	0.922	0.689	0.916	1.065	0.981	0.072	0	0	1
125555777	hypothetical protein OsI_23416 [Oryza sativa Indica Group]	29.6015	12	26	12	1	527	58.493	5.07	0.923	0.68	0.928	1.074	0.981	1.581	0	234.268	12
125598513	hypothetical protein OsJ_22671 [Oryza sativa Japonica Group]	23.6277	18	36	18	1	838	95.365	4.98	0.926	0.874	0.914	1.1	0.981	1.18	0	366.487	18
218188507	hypothetical protein OsI_02524 [Oryza sativa Indica Group]	21.7009	5	31	5	1	341	34.816	7.65	0.917	0.649	0.859	0.958	0.982	2.162	0	369.265	5
218195337	hypothetical protein OsI_16907 [Oryza sativa Indica Group]	4.38596	1	1	1	1	228	25.033	8.79	0.856	0.871	1.072	1.027	0.982	0.136	0	0	1
937909156	Os03g0335300 [Oryza sativa Japonica Group]	5.73248	3	5	3	1	628	69.936	5.66	0.951	0.876	1.021	1.09	0.982	0.245	0	26.95	3
222637260	hypothetical protein OsJ_24703 [Oryza sativa Japonica Group]	2.43243	3	4	0	1	1850	199.802	8.44	1.149	1.026	1.145	1.109	0.982	0.061	3	69.6854	3
1002253036	PREDICTED: hsp70 nucleotide exchange factor fes1 isoform X1 [Oryza sativa Japonica Group]	2.37467	1	1	1	1	379	41.077	5.17	1.004	0.885	1.021	1.169	0.982	0.101	0	44.13	1
125560360	hypothetical protein OsI_28045 [Oryza sativa Indica Group]	2.71003	1	1	1	1	369	42.143	6.84	1.195	0.952	1.09	1.386	0.982	0.096	0	0	1
222626158	hypothetical protein OsJ_13349 [Oryza sativa Japonica Group]	1.06667	1	1	1	1	750	83.159	8.68	0.804	0.564	0.832	0.911	0.983	0.049	0	0	1
50252031	hydroxyproline-rich glycoprotein-like [Oryza sativa Japonica Group]	17.9916	7	125	7	1	478	48.373	5.15	0.998	0.915	0.926	0.931	0.983	3.87	0	136.247	7
1002279156	PREDICTED: probable galactinol--sucrose galactosyltransferase 6 [Oryza sativa Japonica Group]	4.39952	3	3	3	1	841	89.6	7.21	0.84	0.679	0.825	0.956	0.983	0.142	0	0	3
222629730	hypothetical protein OsJ_16537 [Oryza sativa Japonica Group]	2.28833	1	1	1	1	437	50.583	10.18	0.883	0.776	0.792	0.967	0.983	0.064	0	0	1
1002270887	PREDICTED: guanosine nucleotide diphosphate dissociation inhibitor 2 [Oryza sativa Japonica Group]	22.4719	9	15	9	1	445	49.666	5.73	0.937	0.796	0.889	0.999	0.983	1.471	0	160.268	9
125542283	hypothetical protein OsI_09885 [Oryza sativa Indica Group]	42.0561	13	114	12	1	321	35.854	7.58	1.002	1.109	1.015	1.026	0.983	3.642	1	1236.39	13
218198281	hypothetical protein OsI_23153 [Oryza sativa Indica Group]	3.9801	3	4	3	1	804	89.659	6.83	1.087	1.07	1.117	1.095	0.983	0.186	0	0	3
313575777	60 kDa chaperonin alpha subunit [Oryza sativa Japonica Group]	42.7336	20	99	15	1	578	61.093	5.21	1.081	0.843	0.902	1.102	0.983	4.471	4	1431.02	20
125529042	hypothetical protein OsI_05122 [Oryza sativa Indica Group]	6.11111	1	1	1	1	180	19.692	9.76	1.108	0.8	0.955	1.151	0.983	0.334	0	0	1
1002258447	PREDICTED: eukaryotic translation initiation factor 3 subunit H [Oryza sativa Japonica Group]	7.20461	1	3	1	1	347	39.131	4.83	0.981	1.039	0.949	1.169	0.983	0.116	0	19.84	1
125546991	hypothetical protein OsI_14619 [Oryza sativa Indica Group]	2.54425	1	2	1	1	904	102.446	8.37	0.82	0.615	0.84	0.913	0.984	0.034	0	0	1
125541229	hypothetical protein OsI_09035 [Oryza sativa Indica Group]	5.95238	1	3	1	1	168	18.035	7.37	0.968	0.878	0.95	0.914	0.984	0.212	0	0	1
125527253	hypothetical protein OsI_03263 [Oryza sativa Indica Group]	20.4082	5	9	4	1	196	21.506	11.31	1.063	1.306	1.135	1.038	0.984	1.424	0	0	5
52076681	phospholipase-like protein [Oryza sativa Japonica Group]	6.61765	1	1	1	1	136	14.62	8.54	1.015	0.991	1.018	1.04	0.984	0.259	0	0	1
255677906	Os07g0575100 [Oryza sativa Japonica Group]	7.34659	8	9	8	1	1157	127.225	5.07	0.993	1.042	1.042	1.08	0.984	0.397	0	23.56	8
218201601	hypothetical protein OsI_30253 [Oryza sativa Indica Group]	18.7008	6	15	2	1	508	57.736	9.67	0.902	0.977	0.969	1.083	0.984	0.679	5	68.3557	6
113537424	Os02g0709900 [Oryza sativa Japonica Group]	7.18615	8	13	8	1	1155	132.251	5.2	1.033	0.799	0.913	1.121	0.984	0.288	0	91.5713	8
31415929	putative thioredoxin [Oryza sativa Japonica Group]	12.9771	4	5	4	1	262	28.554	5.55	0.973	0.788	0.966	1.197	0.984	0.968	0	35.57	4
125560064	hypothetical protein OsI_27728 [Oryza sativa Indica Group]	6.48536	3	4	2	1	478	50.489	6.87	0.882	0.889	0.783	0.918	0.985	0.334	1	26.29	3
1002313721	PREDICTED: plasma membrane ATPase 1 [Oryza sativa Japonica Group]	12.4477	11	51	1	1	956	105.355	6.57	0.939	0.918	0.973	0.944	0.985	0.796	2	485.285	11
215697807	unnamed protein product [Oryza sativa Japonica Group]	31.8584	9	31	3	1	339	37.012	5.77	0.984	1.032	0.996	0.965	0.985	2.481	6	221.466	9
42795548	ribosomal protein S2 (chloroplast) [Oryza sativa Japonica Group]	16.4659	4	7	4	1	249	28.462	10.05	0.916	1.022	0.96	0.994	0.985	0.73	0	29.9128	4
125560405	hypothetical protein OsI_28088 [Oryza sativa Indica Group]	4.01786	1	1	1	1	224	24.235	6.87	0.921	0.701	0.673	1.009	0.985	0.292	0	0	1
125552254	hypothetical protein OsI_19880 [Oryza sativa Indica Group]	16.25	4	9	2	1	240	25.675	5.49	0.892	0.862	0.888	1.054	0.985	1.254	0	77.8567	4
62733539	14-3-3 protein [Oryza sativa Japonica Group]	49.6154	14	72	6	1	260	29.16	4.88	0.907	0.858	0.968	1.075	0.985	7.254	9	442.271	14
125555864	hypothetical protein OsI_23504 [Oryza sativa Indica Group]	22.449	4	22	4	1	196	22.552	5.05	1.093	0.712	0.913	1.102	0.985	1.054	0	266.794	4
218189252	hypothetical protein OsI_04153 [Oryza sativa Indica Group]	1.9678	1	1	1	1	559	64.547	9.44	1.211	1.109	1.006	1.143	0.985	0.062	0	0	1
222636517	hypothetical protein OsJ_23264 [Oryza sativa Japonica Group]	2.43309	1	1	1	1	411	44.677	8.37	0.97	0.808	0.968	1.203	0.985	0.086	0	43.71	1
125570815	hypothetical protein OsJ_02219 [Oryza sativa Japonica Group]	4.811	1	1	1	1	291	32.046	4.27	1.037	0.706	0.945	1.215	0.985	0.194	0	0	1
125554823	hypothetical protein OsI_22453 [Oryza sativa Indica Group]	17.6755	4	6	4	1	413	43.08	4.77	0.89	0.771	0.841	0.905	0.986	0.719	0	170.565	4
937926632	Os07g0490400 [Oryza sativa Japonica Group]	6.58915	1	3	1	1	258	27.95	9.41	0.974	0.877	0.833	0.98	0.986	0.11	0	45.62	1
222619481	hypothetical protein OsJ_03938 [Oryza sativa Japonica Group]	5.9322	2	10	2	1	354	38.682	6.01	0.983	1.041	0.96	0.989	0.986	0.259	0	112.858	2
218195280	hypothetical protein OsI_16783 [Oryza sativa Indica Group]	6.3893	3	7	2	1	673	73.613	5.22	0.999	0.673	0.918	0.992	0.986	0.252	1	110.863	3
218187357	hypothetical protein OsI_00068 [Oryza sativa Indica Group]	11.0345	3	6	2	1	290	32.446	7.18	1.022	1.16	1.294	1.187	0.986	0.413	1	0	3
108709851	N-acetyl-gamma-glutamyl-phosphate reductase, chloroplast precursor, putative, expressed [Oryza sativa Japonica Group]	13.9759	4	6	4	1	415	44.758	8.4	0.848	0.797	0.837	0.916	0.987	0.359	0	85.44	4
1002277731	PREDICTED: transketolase, chloroplastic [Oryza sativa Japonica Group]	34.8587	24	253	1	1	743	79.978	6.58	1.014	1.006	0.983	0.921	0.987	9.491	27	1542.16	24
218191506	hypothetical protein OsI_08794 [Oryza sativa Indica Group]	16.622	10	15	10	1	746	80.248	9.06	0.875	0.881	0.878	0.94	0.987	0.758	0	208.903	10
50725506	putative ubiquitin-conjugating enzyme family protein [Oryza sativa Japonica Group]	18.2432	2	2	2	1	148	16.689	6.93	0.986	0.785	0.962	0.986	0.987	0.468	0	51.19	2
218189875	hypothetical protein OsI_05485 [Oryza sativa Indica Group]	10.3571	2	3	2	1	280	29.788	9.25	1.077	0.887	1.056	1.063	0.987	0.259	0	25.62	2
1002313178	PREDICTED: pyridoxal kinase isoform X1 [Oryza sativa Japonica Group]	5.33708	2	4	2	1	356	39.662	8.06	1.061	0.961	1.029	1.16	0.987	0.389	0	21.87	2
937896932	Os01g0587000 [Oryza sativa Japonica Group]	2.2792	1	1	1	1	351	40.758	4.92	0.945	0.519	0.859	1.249	0.987	0.116	0	37.68	1
1002234633	PREDICTED: putative RNA-binding protein YlmH isoform X1 [Oryza sativa Japonica Group]	4.59016	1	1	1	1	305	32.63	9.2	0.962	0.65	0.913	0.935	0.988	0.101	0	0	1
1002247375	PREDICTED: glutathione reductase, chloroplastic [Oryza sativa Japonica Group]	17.8378	9	15	9	1	555	60.215	7.61	0.915	0.74	0.917	1.023	0.988	0.947	0	136.391	9
108707741	prolyl oligopeptidase family protein, expressed [Oryza sativa Japonica Group]	18.7633	12	17	12	1	938	103.83	5.95	0.922	0.698	0.876	1.028	0.988	0.647	0	137.852	12
15623934	putative protein disulfide-isomerase TIGA precursor [Oryza sativa Japonica Group]	14.5553	7	15	1	1	371	40.715	6.87	1.015	0.828	0.96	1.079	0.988	0.84	5	32.61	7
218190873	hypothetical protein OsI_07469 [Oryza sativa Indica Group]	14.8855	3	6	2	1	262	27.265	9.89	0.962	0.723	0.889	1.084	0.988	1.154	0	39.7967	3
125527088	hypothetical protein OsI_03093 [Oryza sativa Indica Group]	16.074	9	11	2	1	703	76.342	5.96	0.942	0.92	0.995	1.127	0.988	0.931	7	144.793	9
215712274	unnamed protein product [Oryza sativa Japonica Group]	10.1626	5	77	1	1	492	56.551	6.96	0.95	0.573	0.853	1.331	0.988	0.995	0	542.631	5
937928164	Os07g0663700, partial [Oryza sativa Japonica Group]	6.25	2	3	2	1	304	31.859	7.64	0.98	1.167	1.186	1.353	0.988	0.259	0	62.49	2
937941707	Os12g0266401 [Oryza sativa Japonica Group]	14.2857	1	1	1	1	105	11.653	6.9	1.949	2.632	1.434	1.517	0.988	0.778	0	0	1
937896289	Os01g0388400 [Oryza sativa Japonica Group]	7.8534	1	1	1	1	191	20.669	11.72	1.146	0.82	0.757	0.755	0.989	0.212	0	0	1
125559537	hypothetical protein OsI_27263 [Oryza sativa Indica Group]	5	1	1	1	1	280	31.57	7.88	1.006	0.694	0.911	0.948	0.989	0.166	0	0	1
125547150	hypothetical protein OsI_14767 [Oryza sativa Indica Group]	1.97368	1	1	1	1	912	98.15	6.11	1.334	0.956	1.091	1.015	0.989	0.054	0	38.86	1
218196168	hypothetical protein OsI_18615 [Oryza sativa Indica Group]	19.1964	5	6	2	1	224	25.05	10.32	1.035	0.772	0.914	1.03	0.989	0.778	3	35.4467	5
125553030	hypothetical protein OsI_20669 [Oryza sativa Indica Group]	15.0685	6	25	5	1	511	55.086	6.11	0.945	0.834	0.996	1.03	0.989	0.711	0	152.99	6
125600615	hypothetical protein OsJ_24636 [Oryza sativa Japonica Group]	22.963	4	24	2	1	135	13.968	10.23	0.879	0.914	0.97	1.054	0.989	2.162	0	46.0033	4
1002268689	PREDICTED: uncharacterized protein LOC107276836 [Oryza sativa Japonica Group]	7.26496	1	1	1	1	234	25.487	7.83	1.242	1.222	1.188	1.08	0.989	0.259	0	0	1
125553923	hypothetical protein OsI_21497 [Oryza sativa Indica Group]	6.20155	1	1	1	1	258	28.768	10.15	1.002	1.356	1.285	1.18	0.989	0.11	0	0	1
215701494	unnamed protein product [Oryza sativa Japonica Group]	1.77515	1	1	1	1	338	37.485	7.43	0.732	0.485	0.656	0.852	0.99	0	0	0	1
24899436	hypothetical protein [Oryza sativa Japonica Group]	4.08805	1	1	1	1	318	33.904	9.13	0.822	0.93	0.965	0.983	0.99	0.122	0	0	1
222634832	hypothetical protein OsJ_19857 [Oryza sativa Japonica Group]	1.35301	1	3	1	1	813	92.333	7.42	0.934	1.019	0.981	1.003	0.99	0.042	0	58.8	1
113596611	Os06g0714100 [Oryza sativa Japonica Group]	35.3982	4	6	4	1	113	13.178	8.43	1.078	0.708	0.99	1.03	0.99	1.783	0	0	4
125570186	hypothetical protein OsJ_01561 [Oryza sativa Japonica Group]	48.9066	18	107	7	1	503	52.61	7.53	1.016	0.822	0.95	1.041	0.99	11.253	0	992.085	18
42795565	cytochrome b559 beta chain (chloroplast) [Oryza sativa Japonica Group]	16	1	2	1	1	50	5.794	11.41	1.166	0.876	1.043	1.089	0.99	0.778	0	0	1
113631622	Os09g0460400 [Oryza sativa Japonica Group]	10.7937	2	2	2	1	315	33.22	5.11	1.077	0.862	1.146	1.307	0.99	0.311	0	21.48	2
215704507	unnamed protein product [Oryza sativa Japonica Group]	48.3871	10	825	9	1	217	22.967	9.8	0.96	1.043	0.973	0.992	0.991	30.623	0	7618.8	10
937937179	Os10g0564300 [Oryza sativa Japonica Group]	22.7941	3	7	1	1	136	15.462	10.55	0.889	0.903	0.981	1.019	0.991	1.512	3	0	3
125533933	hypothetical protein OsI_35659 [Oryza sativa Indica Group]	27.4368	6	11	6	1	277	29.463	6	1.032	0.871	0.946	1.027	0.991	1.239	0	203.351	6
937921440	Os06g0168500 [Oryza sativa Japonica Group]	6.88525	2	2	2	1	305	34.627	6.84	1.26	0.663	0.904	1.04	0.991	0.233	0	21.27	2
50252089	unknown protein [Oryza sativa Japonica Group]	11.8919	2	2	2	1	185	20.141	7.83	1.022	0.671	0.902	1.056	0.991	0.389	0	0	2
51090890	putative heme oxygenase 1 [Oryza sativa Japonica Group]	25.2595	6	14	6	1	289	31.898	6.74	0.876	0.86	0.992	1.07	0.991	0.874	0	27.77	6
113548018	Os03g0247000 [Oryza sativa Japonica Group]	9.05172	2	2	2	1	232	24.313	9.26	0.905	0.695	0.887	1.138	0.991	0.359	0	0	2
215768063	unnamed protein product [Oryza sativa Japonica Group]	5.51181	1	1	1	1	381	40.735	9.57	0.906	1.089	1.017	0.911	0.992	0.089	0	0	1
215697046	unnamed protein product [Oryza sativa Japonica Group]	27.2727	4	7	4	1	187	21.14	6.39	0.92	0.876	0.915	1.049	0.992	0.968	0	76.7841	4
218199961	hypothetical protein OsI_26733 [Oryza sativa Indica Group]	32.3699	6	12	6	1	173	18.949	6.2	1.048	0.905	0.978	1.089	0.992	1.738	0	48.1733	6
937902232	Os02g0179100 [Oryza sativa Japonica Group]	20.614	3	5	3	1	228	24.862	6.7	1.029	0.916	1.026	1.163	0.992	0.848	0	65.3712	3
1002260114	PREDICTED: wall-associated receptor kinase 3 [Oryza sativa Japonica Group]	0.789474	1	2	1	1	760	83.918	7.05	1.296	1.782	1.457	1.248	0.992	0	0	0	1
1002308070	PREDICTED: heterogeneous nuclear ribonucleoprotein R isoform X1 [Oryza sativa Japonica Group]	2.01207	1	1	1	1	497	54.879	5.48	0.866	0.744	0.853	0.844	0.993	0.064	0	0	1
222640400	hypothetical protein OsJ_26982 [Oryza sativa Japonica Group]	8.33333	3	4	3	1	408	43.584	10.37	0.824	0.727	0.913	0.939	0.993	0.438	0	41.25	3
29367391	chloroplast photosystem I reaction center subunit II precursor-like protein [Oryza sativa Japonica Group]	63.0542	11	326	11	1	203	22.02	9.7	1.019	0.883	0.957	0.984	0.993	18.684	0	2215.37	11
125528863	hypothetical protein OsI_04935 [Oryza sativa Indica Group]	4.77273	2	2	2	1	440	47.892	8.59	1.065	1.076	1.134	1.034	0.993	0.16	0	0	2
222616473	hypothetical protein OsJ_34931 [Oryza sativa Japonica Group]	13.9098	13	28	13	1	1064	118.851	5.38	0.999	0.898	1.048	1.057	0.993	0.565	0	150.486	13
937937018	Os10g0548750 [Oryza sativa Japonica Group]	7.69231	1	2	1	1	78	9.104	10.51	1.101	1.311	1.067	1.074	0.993	0.334	0	0	1
215694338	unnamed protein product [Oryza sativa Japonica Group]	18.4917	16	47	9	1	968	109.863	6.23	0.848	0.795	0.926	1.101	0.993	0.905	2	236.72	16
222635048	hypothetical protein OsJ_20291 [Oryza sativa Japonica Group]	12.069	2	3	2	1	174	19.172	10.76	0.855	0.65	0.885	0.925	0.994	0.359	0	96.7933	2
60498752	ATP synthase F0 subunit 1 (mitochondrion) [Oryza sativa Japonica Group]	45.9725	22	126	19	1	509	55.339	6.1	0.894	0.763	0.908	0.958	0.994	7.338	0	987.184	22
50582685	putative phosphodiesterase family [Oryza sativa Japonica Group]	14.578	4	6	4	1	391	45.421	5.49	0.958	1.026	1.017	0.973	0.994	0.445	0	51.994	4
50878307	putative pyruvate orthophosphate dikinase [Oryza sativa Japonica Group]	26.7159	20	57	16	1	947	102.722	6.37	0.986	0.964	0.996	0.994	0.994	1.772	4	452.356	20
110288945	Ribulose bisphosphate carboxylase large chain precursor, putative, expressed [Oryza sativa Japonica Group]	49.7238	23	5727	2	1	362	40.249	8.24	0.944	0.642	0.91	1.012	0.994	690.831	0	25574.6	23
296524952	unnamed protein product [Oryza sativa]	12.5265	6	11	6	1	471	52.273	6.3	0.94	0.791	0.926	1.014	0.994	0.719	0	39.68	6
937922121	Os06g0247800 [Oryza sativa Japonica Group]	5.0494	5	10	5	1	911	99.18	9.17	0.881	0.801	0.919	1.028	0.994	0.179	0	79.2722	5
937916650	Os04g0671700 [Oryza sativa Japonica Group]	28.4238	8	20	8	1	387	41.303	5.54	1.081	1.001	0.994	1.064	0.994	2.511	0	248.218	8
257323418	unnamed protein product [Oryza sativa Japonica Group]	8.91089	5	8	4	1	505	56.399	8.29	0.937	0.964	0.956	1.082	0.994	0.365	1	0	5
222631978	hypothetical protein OsJ_18941 [Oryza sativa Japonica Group]	6.76819	4	10	4	1	591	63.201	8.59	1.036	1.018	1.008	1.102	0.994	0.377	0	144.939	4
108707155	Sec7 domain containing protein, expressed [Oryza sativa Japonica Group]	1.56512	2	2	2	1	1789	197.515	5.69	0.901	0.854	1.031	1.182	0.994	0.041	0	0	2
1002226552	PREDICTED: acidic endochitinase [Oryza sativa Japonica Group]	3.97351	1	1	1	1	302	31.31	4.86	0.998	1.211	1.256	1.278	0.994	0.292	0	0	1
125546229	hypothetical protein OsI_14097 [Oryza sativa Indica Group]	10.7595	1	1	1	1	158	17.932	5.15	0.889	0.676	1.014	1.376	0.994	0.292	0	81.13	1
50509281	hypothetical protein [Oryza sativa Japonica Group]	5.47445	1	1	1	1	274	29.64	8.16	0.71	1.002	0.396	0.916	0.995	0.145	0	0	1
125535160	hypothetical protein OsI_36882 [Oryza sativa Indica Group]	2.08845	1	1	1	1	814	91.567	8.85	1.086	0.77	0.91	0.928	0.995	0.039	0	0	1
1002286342	PREDICTED: uncharacterized protein LOC4342513 [Oryza sativa Japonica Group]	35.5224	12	107	12	1	335	37.487	7.09	0.943	0.818	0.889	0.961	0.995	7.111	0	1613.64	12
52077122	putative calcium binding protein [Oryza sativa Japonica Group]	14.6667	3	8	2	1	225	24.628	7.24	1.05	0.739	0.871	1.011	0.995	1.054	1	71.6433	3
10140741	cytoplasmic malate dehydrogenase [Oryza sativa Japonica Group]	50.9036	16	80	16	1	332	35.546	6.09	1.088	0.832	0.998	1.043	0.995	20.544	0	918.302	16
1002246206	PREDICTED: peptidyl-prolyl cis-trans isomerase FKBP18, chloroplastic [Oryza sativa Japonica Group]	9.91736	2	2	2	1	242	25.785	9.32	0.997	0.642	0.922	1.105	0.995	0.359	0	0	2
218192828	hypothetical protein OsI_11566 [Oryza sativa Indica Group]	1.97869	1	1	1	1	657	72.256	9.36	0.936	0.916	0.984	1.137	0.995	0.05	0	0	1
222635065	hypothetical protein OsJ_20318 [Oryza sativa Japonica Group]	2.09644	1	1	1	1	477	50.758	7.66	0.923	0.833	0.969	1.167	0.995	0.07	0	36.84	1
1002270114	PREDICTED: polypyrimidine tract-binding protein homolog 3 isoform X1 [Oryza sativa Japonica Group]	4.49438	1	1	1	1	445	49.851	6.9	1.039	1.047	1.241	1.262	0.995	0.083	0	0	1
218196802	hypothetical protein OsI_19968 [Oryza sativa Indica Group]	0.645161	1	1	1	1	930	100.711	8.35	1.137	1.004	1.13	1.285	0.995	0.047	0	0	1
1002278135	PREDICTED: homogentisate 1,2-dioxygenase isoform X1 [Oryza sativa Japonica Group]	5.77689	2	2	2	1	502	55.366	6.7	0.978	0.805	0.951	1.355	0.995	0.172	0	0	2
110832726	RecName: Full=Serine/threonine protein phosphatase 2A 55 kDa regulatory subunit B alpha isoform; Short=PP2A, subunit B, alpha isoform	2.75387	1	1	1	1	581	64.711	6.46	0.867	0.712	0.853	0.925	0.996	0.066	0	37.1	1
218198925	hypothetical protein OsI_24541 [Oryza sativa Indica Group]	10.9764	12	35	12	1	1485	163.562	7.43	1.092	0.953	0.986	0.952	0.996	0.622	0	378.651	12
1002244549	PREDICTED: sucrose synthase 6 [Oryza sativa Japonica Group]	6.18436	5	9	1	1	857	97.142	6.4	0.778	0.853	0.921	0.955	0.996	0.259	0	125.324	5
61679789	Chain H, Crystal Structure Of Nucleoside Diphosphate Kinase From Rice	47.3333	6	26	5	1	150	17.007	7.5	0.953	0.819	0.955	1.019	0.996	9	1	154.123	6
125544665	hypothetical protein OsI_12406 [Oryza sativa Indica Group]	3.80952	2	2	2	1	630	71.388	6.84	0.997	0.713	0.917	1.038	0.996	0.108	0	0	2
218184162	hypothetical protein OsI_32803 [Oryza sativa Indica Group]	5.04032	2	3	2	1	496	55.368	5.67	1.005	1.001	0.996	1.052	0.996	0.16	0	20.45	2
218196881	hypothetical protein OsI_20141 [Oryza sativa Indica Group]	35.1064	4	6	4	1	188	20.104	4.92	0.995	0.744	0.942	1.054	0.996	1.154	0	54.66	4
31193924	unknown protein [Oryza sativa Japonica Group]	2.35294	2	3	2	1	935	101.885	4.86	0.901	0.662	0.852	1.103	0.996	0.084	0	37.59	2
122162945	RecName: Full=Gamma-aminobutyrate transaminase 1, mitochondrial; Flags: Precursor	9.49612	5	20	5	1	516	56.335	6.8	0.899	0.793	0.943	1.113	0.996	0.693	0	181.421	5
125527335	hypothetical protein OsI_03350 [Oryza sativa Indica Group]	3.48101	2	2	2	1	632	70.359	9.47	0.926	0.852	0.971	1.127	0.996	0.086	0	25.36	2
215740826	unnamed protein product [Oryza sativa Japonica Group]	9.24855	3	5	2	1	346	36.965	5.94	0.892	0.972	1.113	1.22	0.996	0.52	0	84.01	3
125533786	hypothetical protein OsI_35503 [Oryza sativa Indica Group]	5.64103	2	3	1	1	390	42.668	6.2	0.786	0.508	0.749	1.227	0.996	0.318	0	0	2
937941244	Os12g0182200 [Oryza sativa Japonica Group]	2.56959	1	2	1	1	467	48.33	8.78	0.906	1.153	1.111	1.322	0.996	0.101	0	0	1
937942183	Os12g0468600 [Oryza sativa Japonica Group]	4.24628	2	2	2	1	471	51.265	5.58	1.284	0.573	0.853	0.897	0.997	0.155	0	0	2
218200926	hypothetical protein OsI_28757 [Oryza sativa Indica Group]	1.4652	1	1	1	1	1092	121.556	6	0.826	0.559	0.781	0.931	0.997	0.035	0	0	1
218201023	hypothetical protein OsI_28948 [Oryza sativa Indica Group]	18.5315	4	9	4	1	286	30.396	9.1	0.984	0.695	0.921	0.934	0.997	1.069	0	104.9	4
113537918	Os02g0796300 [Oryza sativa Japonica Group]	3.72881	1	1	1	1	295	32.712	5.15	0.979	1.014	0.932	0.947	0.997	0.129	0	0	1
108706482	Elongation factor 1-alpha, putative, expressed [Oryza sativa Japonica Group]	37.1938	15	223	14	1	449	49.503	9.11	0.932	0.885	0.91	0.974	0.997	9.723	1	956.733	15
125550059	hypothetical protein OsI_17747 [Oryza sativa Indica Group]	3.77907	1	1	1	1	344	37.958	5.24	1.088	0.997	1.097	1	0.997	0.116	0	0	1
937919794	Os05g0496200 [Oryza sativa Japonica Group]	48.1405	22	530	16	1	484	50.107	6.73	1.069	1.115	1.05	1.036	0.997	21.067	6	5277.73	22
47848087	putative 40S ribosomal protein S8 [Oryza sativa Japonica Group]	30	5	16	1	1	220	24.814	10.4	0.994	0.938	1.048	1.097	0.997	1.976	4	152.833	5
453692	AT hook 1 from AA 98-106, AT hook 2 from AA 129-137, AT hook 3 from AA 154-162, AT hook 4 from AA 192-200 [Oryza sativa Indica Group]	21.5962	3	5	3	1	213	21.739	9.95	1.229	1.106	1.008	1.173	0.997	0.778	0	0	3
125562445	hypothetical protein OsI_30148 [Oryza sativa Indica Group]	5.60928	3	5	3	1	517	56.292	6.68	1.175	1.138	1.111	1.182	0.997	0.233	0	0	3
125606254	hypothetical protein OsJ_29932 [Oryza sativa Japonica Group]	11.5819	2	2	2	1	354	38.435	6.8	1.048	0.679	1	1.192	0.997	0.334	0	0	2
125549533	hypothetical protein OsI_17187 [Oryza sativa Indica Group]	11.1111	1	1	1	1	90	9.882	10.2	0.925	0.67	1.207	0.858	0.998	0.585	0	24.85	1
222630071	hypothetical protein OsJ_16990 [Oryza sativa Japonica Group]	4.13739	5	17	5	1	1281	146.726	7.61	0.897	0.654	0.833	0.928	0.998	0.129	0	41.8633	5
125528059	hypothetical protein OsI_04105 [Oryza sativa Indica Group]	9.72569	3	7	3	1	401	43.799	6.34	0.989	1.072	1.027	0.954	0.998	0.292	0	44.83	3
125550605	hypothetical protein OsI_18214 [Oryza sativa Indica Group]	23.5043	7	29	7	1	468	49.69	6.09	1.019	0.866	0.937	1.025	0.998	0.931	0	218.401	7
77557168	expressed protein [Oryza sativa Japonica Group]	2.9484	1	1	1	1	407	44.763	9.32	1.117	1.079	1.084	1.026	0.998	0.101	0	0	1
1002314419	PREDICTED: universal stress protein MT2085 isoform X1 [Oryza sativa Japonica Group]	42.4419	5	29	5	1	172	18.403	7.25	0.85	0.595	0.899	1.041	0.998	6.743	0	644.492	5
937906326	Os02g0797700 [Oryza sativa Japonica Group]	1.50376	1	1	1	1	665	74.086	6.84	0.898	0.686	0.972	1.061	0.998	0.075	0	0	1
1002270926	PREDICTED: arginine--tRNA ligase, cytoplasmic isoform X1 [Oryza sativa Japonica Group]	3.76506	2	4	2	1	664	74.022	7.78	0.931	0.67	0.89	1.066	0.998	0.093	0	57.13	2
1002293947	PREDICTED: dicarboxylate transporter 2.1, chloroplastic [Oryza sativa Japonica Group]	4	2	3	2	1	550	58.83	9.2	1.191	0.781	0.867	0.838	0.999	0.245	0	0	2
113644605	Os11g0181700 [Oryza sativa Japonica Group]	12.3494	3	15	3	1	332	36.483	9.29	0.817	0.744	0.941	0.883	0.999	0.369	0	127.553	3
937908739	Os03g0289200 [Oryza sativa Japonica Group]	10.1562	2	4	2	1	256	27.485	7.87	1.059	0.982	0.955	0.965	0.999	0.668	0	41.75	2
257651193	unnamed protein product [Oryza sativa]	18.8406	2	34	1	1	138	15.699	10.56	0.947	0.912	0.977	0.976	0.999	1.31	0	391.632	2
255670509	Os12g0632800 [Oryza sativa Japonica Group]	1.19166	1	1	1	1	1007	105.506	6.3	1.028	0.721	1.005	1.029	0.999	0.043	0	0	1
1002278793	PREDICTED: extra-large guanine nucleotide-binding protein 3 [Oryza sativa Japonica Group]	0.807382	1	1	1	1	867	97.767	5.71	0.899	0.634	0.786	1.035	0.999	0.041	0	0	1
113610681	Os07g0204900 [Oryza sativa Japonica Group]	6.7474	3	5	3	1	578	63.689	8.41	1.109	0.833	0.866	1.049	0.999	0.194	0	30.59	3
108709270	retrotransposon protein, putative, Ty1-copia subclass [Oryza sativa Japonica Group]	0.419507	1	1	1	1	1907	215.719	7.83	1.274	1.462	1.094	1.068	0.999	0.016	0	0	1
125583120	hypothetical protein OsJ_07781 [Oryza sativa Japonica Group]	5.05837	1	5	1	1	257	26.454	7.69	1.106	1.118	1.224	1.204	0.999	0.585	0	54.6913	1
542191404	nonspecific lipid-transfer protein 1, partial [Oryza sativa]	34.9593	4	12	1	1	123	12.119	9.29	1.29	1.468	1.731	1.368	0.999	3.217	0	143.415	4
1002289623	PREDICTED: uncharacterized protein LOC4346027 isoform X1 [Oryza sativa Japonica Group]	2.12014	1	1	1	1	566	63.349	8.9	0.853	0.912	0.944	0.95	1	0.058	0	0	1
937916587	Os04g0665800 [Oryza sativa Japonica Group]	20.598	5	23	5	1	301	32.738	6.14	0.879	0.694	0.877	0.972	1	0.905	0	120.388	5
125552890	hypothetical protein OsI_20515 [Oryza sativa Indica Group]	23.7589	4	5	3	1	282	29.8	5.88	0.934	0.796	0.921	0.979	1	0.968	1	72.4067	4
218200314	hypothetical protein OsI_27447 [Oryza sativa Indica Group]	20.5686	10	36	10	1	598	67.726	6.7	0.956	0.879	0.907	1.004	1	0.802	0	383.421	10
222625672	hypothetical protein OsJ_12328 [Oryza sativa Japonica Group]	27.6632	13	49	13	1	582	62.91	5.63	0.977	0.884	0.968	1.063	1	1.661	0	533.458	13
218198520	hypothetical protein OsI_23654 [Oryza sativa Indica Group]	3.66748	1	2	1	1	409	45.537	7.83	0.969	0.661	0.897	1.111	1	0.075	0	34.62	1
218184289	hypothetical protein OsI_33051 [Oryza sativa Indica Group]	25	8	23	8	1	324	35.252	9.03	0.937	0.804	0.943	1.119	1	1.089	0	190.279	8
125540587	hypothetical protein OsI_08376 [Oryza sativa Indica Group]	7.14286	2	2	1	1	238	25.769	9.23	0.832	0.577	0.766	1.16	1	0.359	0	0	2
62363269	auxin-binding protein precursor, partial [Oryza sativa Japonica Group]	7.21154	1	1	1	1	208	22.655	6.52	0.904	0.703	0.917	0.909	1.001	0.194	0	0	1
1002313117	PREDICTED: elongation factor P isoform X1 [Oryza sativa Japonica Group]	24.0175	5	8	5	1	229	25.073	8.76	0.877	0.857	0.89	0.928	1.001	1.054	0	175.853	5
222629376	hypothetical protein OsJ_15798 [Oryza sativa Japonica Group]	27.2727	5	13	5	1	132	13.994	8.21	0.853	0.922	0.943	0.951	1.001	2.162	0	31.1167	5
1002225814	PREDICTED: protein CHLOROPLAST ENHANCING STRESS TOLERANCE, chloroplastic [Oryza sativa Japonica Group]	6.84932	2	3	2	1	292	31.727	4.69	1.075	0.772	0.854	0.971	1.001	0.701	0	40.993	2
108711387	GTP-dependent nucleic acid-binding protein engD, putative, expressed [Oryza sativa Japonica Group]	8.12065	3	6	3	1	431	46.682	7.44	0.813	0.967	0.975	1.023	1.001	0.374	0	61.5609	3
1002301533	PREDICTED: protein TIC110, chloroplastic [Oryza sativa Japonica Group]	25.2208	22	70	2	1	1019	111.476	5.81	0.967	0.823	0.991	1.049	1.001	1.865	22	1116.06	22
1002269684	PREDICTED: linoleate 9S-lipoxygenase 6 [Oryza sativa Japonica Group]	0.94451	1	1	1	1	847	95.284	7.59	1.005	0.888	0.99	1.106	1.001	0.043	0	0	1
222630429	hypothetical protein OsJ_17360 [Oryza sativa Japonica Group]	4.4226	2	3	2	1	407	45.89	4.86	0.908	0.609	0.947	1.111	1.001	0.292	0	44.45	2
296523716	unnamed protein product [Oryza sativa]	5.36013	3	5	3	1	597	64.129	6.48	0.815	0.682	0.835	1.004	1.002	0.417	0	52.26	3
125559971	hypothetical protein OsI_27631 [Oryza sativa Indica Group]	3.44828	1	2	1	1	406	45.707	9.61	0.891	0.652	0.823	1.015	1.002	0.072	0	51.26	1
222636391	hypothetical protein OsJ_23002 [Oryza sativa Japonica Group]	13.3132	6	15	6	1	661	71.935	7.2	0.977	0.812	0.942	1.025	1.002	0.399	0	177.875	6
113579218	Os05g0440100 [Oryza sativa Japonica Group]	4.33673	1	1	1	1	392	42.41	6.07	1.286	0.746	1.26	1.048	1.002	0.129	0	0	1
1002224404	PREDICTED: 50S ribosomal protein L27, chloroplastic [Oryza sativa Japonica Group]	4.61538	1	2	1	1	195	21.255	10.02	1.177	1.4	1.182	1.063	1.002	0.194	0	0	1
1002284826	PREDICTED: elongation factor 1-beta [Oryza sativa Japonica Group]	65.1786	10	53	9	1	224	23.785	4.77	0.909	1.003	0.999	1.073	1.002	23.245	2	405.672	10
108711654	Ubiquinol-cytochrome c reductase complex 14 kDa protein, putative, expressed [Oryza sativa Japonica Group]	34.9206	4	10	4	1	126	15.026	9.52	0.87	0.858	1.044	1.077	1.002	2.511	0	35.2373	4
222632513	hypothetical protein OsJ_19499 [Oryza sativa Japonica Group]	4.56274	2	2	2	1	526	57.168	5.73	1.018	0.896	1.03	1.2	1.002	0.113	0	75.16	2
218188112	hypothetical protein OsI_01672 [Oryza sativa Indica Group]	19.3277	7	17	3	1	357	37.69	6.67	0.927	1.016	1.04	1.222	1.002	1.154	4	53.2282	7
1002269995	PREDICTED: dihydrolipoyl dehydrogenase, mitochondrial [Oryza sativa Japonica Group]	47.0238	18	66	7	1	504	52.901	7.75	0.999	1.038	0.989	1.033	1.003	5.739	12	665.879	18
1096552	ribosomal protein S16	11.4094	2	4	2	1	149	16.877	10.67	0.916	0.953	0.95	1.063	1.003	0.52	0	20.75	2
[truncated: 1,406 more rows]

## Sheet: 3405 proteins
Accession	Description	Coverage	Peptides	Unique Peptides	AAs	MW [kDa]	calc. pI	3 DAF	7 DAF	10 DAF	15 DAF	20 DAF	Ratio 7/3	Ratio 7/3 Significance A	Ratio 10/3	Ratio 10/3 Significance A	Ratio 15/3	Ratio 15/3 Significance A	Ratio 20/3	Ratio 20/3 Significance A	Ratio 10/7	Ratio 10/7 Significance A	Ratio 15/7	Ratio 15/7 Significance A	Ratio 20/7	Ratio 20/7 Significance A	Ratio 15/10	Ratio 15/10 Significance A	Ratio 20/10	Ratio 20/10 Significance A	Ratio 20/15	Ratio 20/15 Significance A
1002236458	PREDICTED: uncharacterized protein LOC4326289 [Oryza sativa Japonica Group]	0.473588	2	2	5490	616.93	4.44	1.176	0.932	0.902	1.043	1.079	0.792517	0.653998	0.767007	0.09029	0.886905	0.290112	0.917517	0.594181	0.967811	0.46736	1.1191	0.804506	1.15773	0.833675	1.15632	0.496036	1.19623	0.264016	1.03452	0.49702
1002295683	PREDICTED: auxin transport protein BIG [Oryza sativa Japonica Group]	0.479808	2	2	5002	556.34	6.15	0.891	0.813	0.954	1.069	0.952	0.912458	0.898018	1.07071	0.637539	1.19978	0.480422	1.06846	0.945959	1.17343	0.787089	1.31488	0.683746	1.17097	0.798978	1.12055	0.680597	0.997904	0.978906	0.890552	0.778199
1002276221	PREDICTED: chromatin structure-remodeling complex protein SYD isoform X1 [Oryza sativa Japonica Group]	0.545083	2	2	4403	473.153	4.88	0.975	0.794	0.984	1.153	0.979	0.814359	0.739778	1.00923	0.932687	1.18256	0.535875	1.0041	0.945208	1.23929	0.562786	1.45214	0.407082	1.233	0.647403	1.17175	0.427059	0.994919	0.967086	0.849089	0.577639
125606507	hypothetical protein OsJ_30203 [Oryza sativa Japonica Group]	1.09356	2	2	4115	447.076	5.11	1.862	0.869	1.007	1.142	0.772	0.466702	0.00675193	0.540816	7.5915e-05	0.613319	0.00150179	0.414608	0.26477	1.1588	0.842107	1.31415	0.685476	0.888377	0.445302	1.13406	0.607031	0.766634	0.183186	0.676007	0.061134
1002284305	PREDICTED: transformation/transcription domain-associated protein [Oryza sativa Japonica Group]	0.335917	1	1	3870	437.627	7.15	1.044	0.854	0.89	1.077	0.854	0.818008	0.754233	0.85249	0.312736	1.03161	0.848796	0.818008	0.541402	1.04215	0.722242	1.26112	0.818036	1	0.737005	1.21011	0.284579	0.959551	0.825585	0.792943	0.341257
222616995	hypothetical protein OsJ_35924 [Oryza sativa Japonica Group]	1.17524	3	3	3829	423.094	5.21	0.912	0.813	0.896	1.201	0.901	0.891447	0.964036	0.982456	0.927897	1.31689	0.206386	0.987939	0.731635	1.10209	0.940289	1.47724	0.367146	1.10824	0.96934	1.3404	0.0516952	1.00558	0.988249	0.750208	0.203574
1002252557	PREDICTED: protein SPIRRIG [Oryza sativa Japonica Group]	0.139276	1	1	3590	398.266	6.18	0.954	0.665	0.957	0.919	0.875	0.697065	0.319201	1.00314	0.964179	0.963312	0.559429	0.917191	0.624637	1.4391	0.154613	1.38195	0.536149	1.31579	0.476094	0.960293	0.376936	0.914316	0.646012	0.952122	0.903439
222622109	hypothetical protein OsJ_05250 [Oryza sativa Japonica Group]	1.54149	3	3	3049	336.773	4.09	1.038	0.971	1.086	1.146	0.749	0.935453	0.828269	1.04624	0.748974	1.10405	0.83563	0.72158	0.20539	1.11843	0.999163	1.18023	0.96335	0.77137	0.202906	1.05525	0.920759	0.689687	0.0636848	0.653578	0.0387088
222640112	hypothetical protein OsJ_26445 [Oryza sativa Japonica Group]	0.276148	1	1	2897	315.82	6.86	1.125	0.575	0.853	0.871	0.874	0.511111	0.0202982	0.758222	0.0769812	0.774222	0.0661296	0.776889	0.620598	1.48348	0.110696	1.51478	0.313262	1.52	0.200827	1.0211	0.709148	1.02462	0.893556	1.00344	0.635351
158513170	RecName: Full=Serine/threonine-protein kinase ATR	0.553506	1	1	2710	303.296	7.2	0.952	0.653	0.81	0.947	0.81	0.685924	0.286929	0.85084	0.306759	0.994748	0.689572	0.85084	0.381545	1.24043	0.559303	1.45023	0.410254	1.24043	0.630537	1.16914	0.438266	1	0.987189	0.855333	0.606864
218192137	hypothetical protein OsI_10115 [Oryza sativa Indica Group]	0.395257	1	1	2530	289.832	5	1.086	2.184	1.899	1.621	1.516	2.01105	0.00321523	1.74862	0.000234385	1.49263	0.0440067	1.39595	0.0311408	0.869505	0.206163	0.742216	0.0712478	0.694139	0.0980645	0.853607	0.0624875	0.798315	0.258208	0.935225	0.999232
222630305	hypothetical protein OsJ_17229 [Oryza sativa Japonica Group]	1.15815	2	2	2504	288.699	8.75	1.115	0.836	0.923	1.024	0.916	0.749776	0.493409	0.827803	0.230205	0.918386	0.391037	0.821525	0.794529	1.10407	0.947442	1.22488	0.915401	1.09569	0.995391	1.10943	0.74423	0.992416	0.957153	0.894531	0.798001
1002252760	PREDICTED: translational activator GCN1 [Oryza sativa Japonica Group]	0.419048	1	1	2625	286.463	7.27	0.983	0.83	1.055	1.108	0.952	0.844354	0.858936	1.07325	0.626524	1.12716	0.740178	0.968464	0.945959	1.27108	0.470391	1.33494	0.637178	1.14699	0.86234	1.05024	0.8894	0.90237	0.600011	0.859206	0.625211
1002232308	PREDICTED: myosin-17 isoform X1 [Oryza sativa Japonica Group]	0.628404	1	1	2387	271.793	5.72	1.883	0.425	0.459	0.549	0.4	0.225704	6.23749e-09	0.24376	7.6368e-20	0.291556	9.96289e-14	0.212427	1.07642e-05	1.08	0.859904	1.29176	0.739872	0.941176	0.579055	1.19608	0.331943	0.87146	0.485896	0.728597	0.14983
90399078	H0124B04.17 [Oryza sativa Indica Group]	2.19561	4	4	2505	271.772	6.42	1.092	0.835	1.062	1.033	0.978	0.764652	0.547826	0.972527	0.875814	0.945971	0.491499	0.895604	0.94909	1.27186	0.468284	1.23713	0.881967	1.17126	0.798238	0.972693	0.437237	0.920904	0.671725	0.946757	0.933583
347662503	RecName: Full=Acetyl-CoA carboxylase 2; Includes: RecName: Full=Biotin carboxylase	3.09411	5	5	2327	257.553	6.42	1.147	0.745	0.92	1.007	0.879	0.64952	0.194393	0.802092	0.160266	0.877942	0.264356	0.766347	0.640862	1.2349	0.576415	1.35168	0.599884	1.17987	0.776114	1.09457	0.833052	0.955435	0.809062	0.87289	0.691158
255677702	Os07g0418100 [Oryza sativa Japonica Group]	0.573698	1	1	2266	254.955	6.34	1.216	2.335	1.499	1.264	1.483	1.92023	0.00540954	1.23273	0.163735	1.03947	0.883071	1.21957	0.0403392	0.64197	0.00533095	0.541328	0.00269873	0.635118	0.0482416	0.843229	0.0494676	0.989326	0.944866	1.17326	0.127229
222622018	hypothetical protein OsJ_05035 [Oryza sativa Japonica Group]	1.96604	4	4	2238	253.518	6.23	0.926	0.748	0.907	1.065	0.891	0.807775	0.713767	0.979482	0.912307	1.15011	0.651018	0.962203	0.690093	1.21257	0.648754	1.4238	0.456075	1.19118	0.747562	1.1742	0.416712	0.982359	0.917071	0.83662	0.520726
222637572	hypothetical protein OsJ_25372 [Oryza sativa Japonica Group]	0.660793	1	1	2270	250.204	8.4	0.872	0.648	0.859	0.993	0.849	0.743119	0.4697	0.985092	0.941695	1.13876	0.694354	0.973624	0.522147	1.32562	0.337437	1.53241	0.29027	1.31019	0.486531	1.156	0.497555	0.988359	0.941012	0.854985	0.605225
41052776	SNF2 domain/helicase domain-containing protein-like [Oryza sativa Japonica Group]	1.27273	2	2	2200	246.058	8.73	1.055	1.318	1.225	1.067	1.011	1.24929	0.211811	1.16114	0.316653	1.01137	0.760882	0.958294	0.824164	0.929439	0.352496	0.80956	0.140288	0.767071	0.195839	0.87102	0.0900946	0.825306	0.333991	0.947516	0.929299
1002252922	PREDICTED: uncharacterized protein LOC107277724 isoform X1 [Oryza sativa Japonica Group]	0.5	1	1	2200	242.094	5.36	0.92	1.292	1.164	1.268	1.175	1.40435	0.0957466	1.26522	0.118118	1.37826	0.124427	1.27717	0.347488	0.900929	0.277449	0.981424	0.456231	0.909443	0.497369	1.08935	0.865112	1.00945	0.968799	0.926656	0.95829
1002230501	PREDICTED: glutamate synthase 1 [NADH], chloroplastic isoform X1 [Oryza sativa Japonica Group]	1.33826	2	2	2167	236.745	7.09	0.952	0.868	0.958	0.933	0.811	0.911765	0.900164	1.0063	0.947806	0.980042	0.62775	0.851891	0.384909	1.10369	0.946066	1.07488	0.688935	0.934332	0.561155	0.973904	0.443366	0.846555	0.40073	0.869239	0.67341
1002242191	PREDICTED: methyl-CpG-binding domain-containing protein 9 isoform X1 [Oryza sativa Japonica Group]	1.31271	1	1	2133	236.6	5.53	0.715	0.316	0.495	0.465	0.34	0.441958	0.00326722	0.692308	0.018398	0.65035	0.00454042	0.475524	1.85378e-07	1.56646	0.0570864	1.47152	0.375974	1.07595	0.94304	0.939394	0.28619	0.686869	0.0608421	0.731183	0.155698
108712205	retrotransposon protein, putative, Ty1-copia subclass [Oryza sativa Japonica Group]	1.35005	3	3	2074	233.794	7.61	0.899	0.924	0.855	0.998	0.911	1.02781	0.580478	0.951057	0.763515	1.11012	0.810047	1.01335	0.773508	0.925325	0.341089	1.08009	0.702459	0.985931	0.698761	1.16725	0.44647	1.0655	0.702331	0.912826	0.889379
1002242714	PREDICTED: nuclear-pore anchor isoform X1 [Oryza sativa Japonica Group]	3.63815	6	6	2034	229.856	5.07	0.969	0.954	1.002	1.076	1.045	0.98452	0.68972	1.03406	0.807717	1.11042	0.808789	1.07843	0.703933	1.05031	0.751749	1.12788	0.827517	1.09539	0.994586	1.07385	0.962351	1.04291	0.805552	0.97119	0.799032
21306600	Hypothetical protein [Oryza sativa Japonica Group]	0.740741	1	1	2025	224.826	6.48	0.851	0.714	0.892	1.174	0.833	0.839013	0.837713	1.04818	0.739828	1.37955	0.123056	0.978848	0.462265	1.2493	0.53253	1.64426	0.17487	1.16667	0.810172	1.31614	0.0735696	0.933857	0.722836	0.70954	0.111137
222622385	hypothetical protein OsJ_05800 [Oryza sativa Japonica Group]	0.509944	1	1	1961	222.591	5.45	0.891	0.875	0.894	1.022	1.045	0.982043	0.696352	1.00337	0.963024	1.14703	0.662639	1.17284	0.703933	1.02171	0.649219	1.168	0.931928	1.19429	0.739819	1.14318	0.559986	1.1689	0.33193	1.0225	0.548047
1002301366	PREDICTED: uncharacterized protein LOC4349371 isoform X1 [Oryza sativa Japonica Group]	0.441176	1	1	2040	217.398	6.25	1.142	0.826	0.99	1.391	0.61	0.723292	0.401796	0.8669	0.367622	1.21804	0.425958	0.534151	0.0218909	1.19855	0.696704	1.68402	0.144785	0.738499	0.152548	1.40505	0.0188243	0.616162	0.0158576	0.438533	1.24097e-05
1002240543	PREDICTED: formin-like protein 7 [Oryza sativa Japonica Group]	9.82143	16	16	2016	217.183	6.87	0.961	0.912	1.007	1.075	1.142	0.949011	0.788515	1.04787	0.741298	1.11863	0.774815	1.18835	0.421657	1.10417	0.947803	1.17873	0.959513	1.25219	0.604429	1.06753	0.997382	1.13406	0.436502	1.06233	0.391174
50355728	putative gag-pol precursor [Oryza sativa Japonica Group]	0.808081	1	1	1980	216.738	8.79	1.108	1.114	1.021	0.888	1.078	1.00542	0.635407	0.92148	0.613219	0.801444	0.101159	0.972924	0.597247	0.916517	0.317311	0.797127	0.125183	0.967684	0.6495	0.869736	0.0877896	1.05583	0.745713	1.21396	0.0793684
222617989	hypothetical protein OsJ_00892 [Oryza sativa Japonica Group]	0.458248	1	1	1964	216.729	7.11	3.296	0.48	0.597	0.745	0.469	0.145631	1.58114e-14	0.181129	2.40556e-28	0.226032	5.48319e-19	0.142294	0.000311059	1.24375	0.549181	1.55208	0.266262	0.977083	0.674816	1.24791	0.182393	0.785595	0.226235	0.62953	0.0223933
15217203	Putative retroelement [Oryza sativa Japonica Group]	0.458482	1	1	1963	215.878	9.17	2.406	1.151	1.158	0.945	0.587	0.478387	0.00923403	0.481297	2.45175e-06	0.392768	9.95149e-09	0.243973	0.0129794	1.00608	0.594584	0.821025	0.155195	0.509991	0.00564616	0.816062	0.0252963	0.506908	0.000730282	0.621164	0.0182333
108709270	retrotransposon protein, putative, Ty1-copia subclass [Oryza sativa Japonica Group]	0.419507	1	1	1907	215.719	7.83	1.274	1.462	1.094	1.068	0.999	1.14757	0.344288	0.858713	0.335851	0.838305	0.167203	0.784144	0.868771	0.74829	0.0436495	0.730506	0.0622981	0.683311	0.0870638	0.976234	0.455274	0.913163	0.641536	0.935393	0.998268
110288966	retrotransposon protein, putative, Ty1-copia subclass [Oryza sativa Japonica Group]	0.583864	1	1	1884	213.878	8.22	1.152	1.372	1.29	1.314	0.676	1.19097	0.280979	1.11979	0.444713	1.14063	0.687133	0.586806	0.0752679	0.940233	0.383304	0.957726	0.402194	0.492711	0.00382626	1.0186	0.694052	0.524031	0.00131095	0.51446	0.000563385
1002285397	PREDICTED: protein TSS [Oryza sativa Japonica Group]	4.70771	8	6	1933	211.802	6.68	0.908	0.914	0.888	1.045	1.132	1.00661	0.632396	0.977974	0.904397	1.15088	0.648121	1.2467	0.446308	0.971554	0.479307	1.14333	0.867887	1.23851	0.63486	1.1768	0.405925	1.27477	0.128336	1.08325	0.322849
1002285861	PREDICTED: rRNA biogenesis protein RRP5 [Oryza sativa Japonica Group]	1.04987	1	1	1905	210.887	8.35	1.06	0.995	0.959	0.893	0.929	0.938679	0.818713	0.904717	0.532371	0.842453	0.17608	0.876415	0.849304	0.963819	0.45475	0.897487	0.278398	0.933668	0.559428	0.931178	0.25447	0.968717	0.8624	1.04031	0.473528
32489661	OSJNBa0089N06.1 [Oryza sativa Japonica Group]	1.45867	2	1	1851	210.415	9.1	0.557	1.064	0.492	0.748	0.321	1.91023	0.00572792	0.883303	0.435667	1.34291	0.167344	0.576302	3.78033e-08	0.462406	9.31622e-06	0.703008	0.044474	0.301692	3.10672e-06	1.52033	0.00249328	0.652439	0.0332459	0.429144	6.9513e-06
57900437	putative THO complex 2 [Oryza sativa Japonica Group]	0.596853	1	1	1843	210.049	7.59	0.896	0.571	0.874	0.808	0.855	0.637277	0.167914	0.975446	0.891136	0.901786	0.335848	0.954241	0.545282	1.53065	0.0764001	1.41506	0.472025	1.49737	0.222352	0.924485	0.230316	0.978261	0.900673	1.05817	0.405898
125592164	hypothetical protein OsJ_16734 [Oryza sativa Japonica Group]	0.676731	1	1	1921	208.021	5.49	0.99	0.72	0.821	1.04	0.862	0.727273	0.415078	0.829293	0.234762	1.05051	0.931066	0.870707	0.572689	1.14028	0.913897	1.44444	0.419971	1.19722	0.732548	1.26675	0.143813	1.04994	0.772742	0.828846	0.486364
937898411	Os01g0754200 [Oryza sativa Japonica Group]	0.502793	1	1	1790	207.109	9.22	1.133	2.269	1.45	1.468	1.672	2.00265	0.00337389	1.27979	0.101505	1.29568	0.243497	1.47573	0.00872593	0.639048	0.00496628	0.646981	0.0201057	0.736888	0.1503	1.01241	0.657002	1.1531	0.376788	1.13896	0.184935
222632557	hypothetical protein OsJ_19544 [Oryza sativa Japonica Group]	0.754717	1	1	1855	206.274	5.47	0.847	0.64	0.855	0.953	0.827	0.755608	0.514519	1.00945	0.931583	1.12515	0.748283	0.976387	0.440559	1.33594	0.315829	1.48906	0.349442	1.29219	0.521188	1.11462	0.714177	0.967251	0.856514	0.867786	0.666374
1002290962	PREDICTED: DNA-directed RNA polymerase II subunit 1 [Oryza sativa Japonica Group]	0.485175	1	1	1855	206.195	6.06	0.925	0.841	0.984	0.991	0.977	0.909189	0.908154	1.06378	0.668127	1.07135	0.978139	1.05622	0.952977	1.17004	0.799716	1.17836	0.958567	1.16171	0.823153	1.00711	0.625762	0.992886	0.959021	0.985873	0.722243
77550449	retrotransposon protein, putative, unclassified [Oryza sativa Japonica Group]	0.714678	1	1	1819	205.669	8.54	0.888	0.722	0.692	0.84	0.569	0.813063	0.73465	0.779279	0.111596	0.945946	0.491404	0.640766	0.00829105	0.958449	0.438013	1.16343	0.920137	0.788089	0.231745	1.21387	0.272791	0.822254	0.324901	0.677381	0.0627715
21644609	1,3-beta-glucan synthase component-like [Oryza sativa Japonica Group]	0.282646	1	1	1769	204.778	9.45	1.064	0.496	0.666	0.796	0.7	0.466165	0.00665257	0.62594	0.00261067	0.74812	0.0419185	0.657895	0.108609	1.34274	0.302176	1.60484	0.209963	1.41129	0.323264	1.1952	0.335104	1.05105	0.767605	0.879397	0.723026
218198028	hypothetical protein OsI_22659 [Oryza sativa Indica Group]	2.48207	4	4	1813	202.934	7.15	0.939	0.706	0.949	1.05	1.142	0.751864	0.500931	1.01065	0.925386	1.11821	0.776521	1.21619	0.421657	1.34419	0.299326	1.48725	0.35211	1.61756	0.127629	1.10643	0.761823	1.20337	0.248198	1.08762	0.309794
218197869	hypothetical protein OsI_22314 [Oryza sativa Indica Group]	1.55663	2	2	1863	202.76	5.02	0.953	0.69	0.807	0.96	0.853	0.724029	0.404241	0.8468	0.292396	1.00735	0.743496	0.895068	0.537532	1.16957	0.801473	1.3913	0.517449	1.23623	0.640027	1.18959	0.355674	1.057	0.74038	0.888542	0.768215
50300553	putative polyprotein [Oryza sativa Japonica Group]	1.06862	2	1	1778	201.847	8.78	0.929	0.648	0.546	0.751	0.537	0.697524	0.320569	0.587729	0.000630435	0.808396	0.111902	0.578041	0.00339774	0.842593	0.155046	1.15895	0.908526	0.828704	0.310396	1.37546	0.0302559	0.983516	0.921695	0.715047	0.121505
55168118	putative polyprotein [Oryza sativa Japonica Group]	1.46727	2	1	1772	201.028	8.65	1.51	0.864	1.657	1.379	1.092	0.572185	0.0659296	1.09735	0.527466	0.913245	0.373495	0.723179	0.555237	1.91782	0.00231655	1.59606	0.218553	1.26389	0.5792	0.832227	0.0381029	0.659022	0.0375784	0.791878	0.337336
255677455	Os07g0113000 [Oryza sativa Japonica Group]	0.502793	1	1	1790	200.688	6.71	1	1.074	0.942	1.047	0.951	1.074	0.478041	0.942	0.716724	1.047	0.915836	0.951	0.941778	0.877095	0.222244	0.97486	0.441003	0.885475	0.438286	1.11146	0.732365	1.00955	0.968278	0.908309	0.866807
77555070	retrotransposon protein, putative, unclassified [Oryza sativa Japonica Group]	0.852273	1	1	1760	200.003	8.29	0.992	0.997	0.98	0.937	0.898	1.00504	0.636356	0.987903	0.956393	0.944556	0.486108	0.905242	0.719132	0.982949	0.516394	0.939819	0.363222	0.900702	0.475529	0.956122	0.357706	0.916327	0.653837	0.958378	0.868678
108709395	retrotransposon protein, putative, Ty3-gypsy subclass [Oryza sativa Japonica Group]	0.902425	1	1	1773	199.805	7.77	1.092	0.63	0.924	0.975	0.88	0.576923	0.0712784	0.846154	0.290138	0.892857	0.307968	0.805861	0.644934	1.46667	0.125853	1.54762	0.271559	1.39683	0.343479	1.05519	0.920422	0.952381	0.79681	0.902564	0.838089
222637260	hypothetical protein OsJ_24703 [Oryza sativa Japonica Group]	2.43243	3	0	1850	199.802	8.44	1.149	1.026	1.145	1.109	0.982	0.89295	0.959248	0.996519	0.998745	0.965187	0.56696	0.854656	0.933593	1.11598	0.990384	1.0809	0.704568	0.957115	0.621222	0.968559	0.416629	0.857642	0.437786	0.885482	0.753053
12583809	putative copia-type pol polyprotein [Oryza sativa Japonica Group]	0.393701	1	1	1778	199.473	7.23	0.451	0.39	0.448	0.539	0.234	0.864745	0.939535	0.993348	0.984776	1.19512	0.495022	0.518847	1.43463e-12	1.14872	0.880922	1.38205	0.535954	0.6	0.0292088	1.20312	0.307489	0.522321	0.00123903	0.434137	9.49292e-06
1002241876	PREDICTED: E3 ubiquitin-protein ligase UPL3 [Oryza sativa Japonica Group]	0.981461	1	1	1834	197.835	5.92	0.919	0.515	0.799	0.9	0.905	0.560392	0.0538779	0.869423	0.377716	0.979325	0.624776	0.984766	0.748352	1.55146	0.0645626	1.74757	0.106197	1.75728	0.0644753	1.12641	0.648151	1.13267	0.441125	1.00556	0.625312
108707155	Sec7 domain containing protein, expressed [Oryza sativa Japonica Group]	1.56512	2	2	1789	197.515	5.69	0.901	0.854	1.031	1.182	0.994	0.947836	0.79192	1.14428	0.365069	1.31188	0.214706	1.10322	0.88765	1.20726	0.666682	1.38407	0.531868	1.16393	0.817317	1.14646	0.543574	0.964113	0.843907	0.840948	0.540242
218200191	hypothetical protein OsI_27196 [Oryza sativa Indica Group]	0.980392	1	1	1734	197.255	5.72	1.057	0.774	1.08	1.246	0.715	0.732261	0.43198	1.02176	0.868828	1.17881	0.548503	0.676443	0.134	1.39535	0.21168	1.60982	0.205217	0.923773	0.533828	1.1537	0.508388	0.662037	0.0397016	0.573836	0.00482866
51090906	putative RNA polymerase A(I) large subunit [Oryza sativa Japonica Group]	1.48741	2	2	1748	196.544	6.28	1.124	1.745	1.123	1.224	1.111	1.55249	0.0430244	0.99911	0.985194	1.08897	0.900439	0.988434	0.501433	0.643553	0.00553771	0.701433	0.0435812	0.636676	0.0492544	1.08994	0.861463	0.989314	0.944818	0.90768	0.863659
255678488	Os08g0448900 [Oryza sativa Japonica Group]	0.574713	1	1	1740	195.563	8.32	1.09	0.989	1.117	1.189	1.069	0.907339	0.913913	1.02477	0.853709	1.09083	0.892361	0.980734	0.625294	1.12942	0.956877	1.20222	0.978507	1.08089	0.956215	1.06446	0.978283	0.957028	0.815456	0.899075	0.820662
1002312866	PREDICTED: clathrin heavy chain 2 [Oryza sativa Japonica Group]	14.0515	21	21	1708	193.225	5.39	1.018	0.918	1.028	1.097	1.076	0.901768	0.931355	1.00982	0.929637	1.0776	0.950358	1.05697	0.60341	1.11983	0.995338	1.19499	0.99896	1.17211	0.796024	1.06712	0.994854	1.04669	0.787831	0.980857	0.748077
218200885	hypothetical protein OsI_28684 [Oryza sativa Indica Group]	1.23457	1	1	1701	193.088	6.35	1.15	1.009	0.924	1.296	0.944	0.877391	0.988932	0.803478	0.163621	1.12696	0.741002	0.82087	0.912443	0.915758	0.315303	1.28444	0.758179	0.93558	0.564409	1.4026	0.0195942	1.02165	0.908166	0.728395	0.149377
1002243759	PREDICTED: protein TSS [Oryza sativa Japonica Group]	2.81373	4	2	1777	191.669	6.2	1.091	1.314	0.895	1.24	0.849	1.2044	0.263522	0.820348	0.208241	1.13657	0.702889	0.778185	0.522147	0.681126	0.0128004	0.943683	0.371486	0.646119	0.0557206	1.38547	0.0258235	0.948603	0.78167	0.684677	0.0720234
77548275	retrotransposon protein, putative, unclassified [Oryza sativa Japonica Group]	0.769231	1	1	1690	190.614	8.78	1.062	0.726	0.977	1.044	0.823	0.683616	0.280465	0.919962	0.605742	0.983051	0.64028	0.774953	0.426334	1.34573	0.296328	1.43802	0.430972	1.13361	0.898689	1.06858	0.99598	0.842375	0.387141	0.788314	0.32439
1002285170	PREDICTED: brefeldin A-inhibited guanine nucleotide-exchange protein 5 [Oryza sativa Japonica Group]	2.27008	3	3	1718	189.612	5.6	1.178	0.933	0.952	0.969	1.033	0.79202	0.652068	0.808149	0.175273	0.822581	0.136252	0.87691	0.745251	1.02036	0.644454	1.03859	0.59576	1.10718	0.972337	1.01786	0.689549	1.08508	0.618607	1.06605	0.378319
34394390	unknown protein [Oryza sativa Japonica Group]	0.632547	2	2	1739	189.424	6.65	1.09	0.782	0.945	1.111	0.934	0.717431	0.382578	0.866972	0.36791	1.01927	0.795077	0.856881	0.870376	1.20844	0.662672	1.42072	0.461654	1.19437	0.739601	1.17566	0.410631	0.98836	0.941017	0.840684	0.539046
110288969	transposon protein, putative, CACTA, En/Spm sub-class [Oryza sativa Japonica Group]	0.971463	1	1	1647	189.36	8.19	1.058	1.216	1.173	1.127	1.251	1.14934	0.341489	1.1087	0.484467	1.06522	0.994653	1.18242	0.215522	0.964638	0.457326	0.926809	0.33601	1.02878	0.815497	0.960784	0.379239	1.0665	0.697923	1.11003	0.249022
218191315	hypothetical protein OsI_08377 [Oryza sativa Indica Group]	2.09205	3	3	1673	188.945	6.38	0.937	1.192	1.07	1.131	1.219	1.27215	0.189097	1.14194	0.372205	1.20704	0.458205	1.30096	0.2649	0.897651	0.269439	0.948826	0.38261	1.02265	0.798777	1.05701	0.931772	1.13925	0.419605	1.07781	0.339709
222617638	hypothetical protein OsJ_00159 [Oryza sativa Japonica Group]	0.941176	2	1	1700	188.366	8.79	1.232	2.02	1.343	1.795	1.513	1.63961	0.0265428	1.0901	0.55619	1.45698	0.0615953	1.22808	0.0318875	0.664851	0.00903806	0.888614	0.262039	0.74901	0.167725	1.33656	0.0547209	1.12658	0.461668	0.842897	0.549117
77550403	retrotransposon protein, putative, Ty3-gypsy subclass [Oryza sativa Japonica Group]	1.15854	2	1	1640	187.818	8.51	0.609	0.647	0.789	1.091	1.271	1.0624	0.502398	1.29557	0.0858454	1.79146	0.00188831	2.08703	0.188778	1.21947	0.625836	1.68624	0.143247	1.96445	0.022222	1.38276	0.0269611	1.6109	0.00264304	1.16499	0.139527
32479677	P0076O17.10 [Oryza sativa Japonica Group]	1.9725	2	2	1673	187.211	8.98	1.174	1.222	1.201	1.295	1.093	1.04089	0.549991	1.023	0.862597	1.10307	0.839786	0.931005	0.552312	0.982815	0.515953	1.05974	0.649765	0.894435	0.460072	1.07827	0.934376	0.910075	0.629584	0.844015	0.554232
125549776	hypothetical protein OsI_17449 [Oryza sativa Indica Group]	5.81818	7	7	1650	185.358	6.95	0.999	0.704	0.845	1.018	0.974	0.704705	0.342333	0.845846	0.289064	1.01902	0.794005	0.974975	0.96467	1.20028	0.690662	1.44602	0.417303	1.38352	0.362963	1.20473	0.302097	1.15266	0.378099	0.956778	0.877524
1002268735	PREDICTED: transcription elongation factor SPT6 [Oryza sativa Japonica Group]	1.16066	1	1	1637	183.909	5.19	0.992	0.947	1.053	1.227	0.824	0.954637	0.772339	1.06149	0.678422	1.2369	0.374455	0.830645	0.429871	1.11193	0.975825	1.29567	0.730212	0.870116	0.401873	1.16524	0.455328	0.782526	0.218892	0.671557	0.05605
116308884	OSIGBa0105N24.2 [Oryza sativa Indica Group]	0.808458	1	1	1608	183.679	7.2	1.055	0.748	1.034	0.765	0.606	0.709005	0.355697	0.980095	0.915522	0.725118	0.026862	0.574408	0.0200648	1.38235	0.231666	1.02273	0.555979	0.81016	0.273026	0.739845	0.00227205	0.586074	0.00781636	0.792157	0.33836
222617888	hypothetical protein OsJ_00683 [Oryza sativa Japonica Group]	1.04895	1	1	1716	182.963	6.83	1.296	2.335	1.764	1.604	1.518	1.8017	0.0106384	1.36111	0.0413033	1.23765	0.372482	1.1713	0.0306521	0.75546	0.048885	0.686938	0.0359725	0.650107	0.0586257	0.909297	0.181128	0.860544	0.447721	0.946384	0.93569
937905715	Os02g0732700 [Oryza sativa Japonica Group]	0.740741	1	1	1620	181.692	7.27	0.994	0.817	0.918	1.038	1.012	0.821932	0.769803	0.923541	0.623417	1.04427	0.90394	1.01811	0.820494	1.12362	0.980076	1.2705	0.79368	1.23868	0.634485	1.13072	0.624813	1.1024	0.549626	0.974952	0.779027
218198041	hypothetical protein OsI_22677 [Oryza sativa Indica Group]	1.62945	2	2	1657	180.997	6.96	0.964	0.646	0.83	1.01	0.98	0.670124	0.244274	0.860996	0.344557	1.04772	0.918956	1.0166	0.941331	1.28483	0.433846	1.56347	0.253143	1.51703	0.203546	1.21687	0.263672	1.18072	0.301087	0.970297	0.80381
108708523	expressed protein [Oryza sativa Japonica Group]	0.506009	1	1	1581	180.934	5.62	0.913	0.712	0.954	1.254	1.166	0.779847	0.605143	1.04491	0.755316	1.37349	0.129595	1.27711	0.36664	1.33989	0.307846	1.76124	0.0992295	1.63764	0.11596	1.31447	0.0753453	1.22222	0.210054	0.929825	0.973995
1002242016	PREDICTED: uncharacterized protein LOC4330691 [Oryza sativa Japonica Group]	1.79533	2	2	1671	178.208	7.52	1.031	0.953	1.112	1.147	0.885	0.924345	0.861611	1.07856	0.603791	1.11251	0.800077	0.85839	0.665381	1.16684	0.811676	1.20357	0.974725	0.928646	0.546396	1.03147	0.772615	0.795863	0.251855	0.771578	0.267289
222637596	hypothetical protein OsJ_25408 [Oryza sativa Japonica Group]	0.865801	1	1	1617	177.778	6.65	1.02	0.696	0.884	1.013	0.762	0.682353	0.276962	0.866667	0.366695	0.993137	0.682735	0.747059	0.237863	1.27011	0.473046	1.45546	0.401618	1.09483	0.993112	1.14593	0.546215	0.861991	0.452708	0.752221	0.209127
218200182	hypothetical protein OsI_27183 [Oryza sativa Indica Group]	41.7337	52	51	1615	174.947	6.84	1.025	1.02	1.028	0.999	1.013	0.995122	0.661798	1.00293	0.965311	0.974634	0.605404	0.988293	0.816832	1.00784	0.600676	0.979412	0.451542	0.993137	0.71833	0.97179	0.432693	0.985409	0.929249	1.01401	0.586001
937922363	Os06g0286351 [Oryza sativa Japonica Group]	2.94683	4	4	1561	174.658	6.62	0.775	0.64	0.867	0.975	1.096	0.825806	0.785197	1.11871	0.448489	1.25806	0.322262	1.41419	0.543601	1.35469	0.279328	1.52344	0.301792	1.7125	0.0805504	1.12457	0.65825	1.26413	0.142253	1.1241	0.215928
49388824	1-phosphatidylinositol-3-phosphate 5-kinase FAB1-like protein [Oryza sativa Japonica Group]	0.961538	1	1	1560	174.24	5.47	1.231	1.308	0.954	1	1.102	1.06255	0.50207	0.77498	0.10376	0.812348	0.118353	0.895207	0.526455	0.729358	0.0318719	0.764526	0.0907132	0.842508	0.339714	1.04822	0.876771	1.15514	0.37078	1.102	0.269616
11466779	RNA polymerase beta'' chain (plastid) [Oryza sativa Japonica Group]	1.1236	1	1	1513	173.706	7.3	0.929	1.185	1.147	0.963	1.15	1.27557	0.185892	1.23466	0.160661	1.0366	0.870542	1.23789	0.402672	0.967932	0.467745	0.812658	0.144223	0.970464	0.656973	0.839582	0.0454372	1.00262	0.997502	1.19418	0.100188
1002254429	PREDICTED: DNA helicase INO80 [Oryza sativa Japonica Group]	0.665779	1	1	1502	171.249	7.88	1.016	1.09	1.001	1.074	1.392	1.07283	0.480446	0.985236	0.942451	1.05709	0.959591	1.37008	0.0804458	0.918349	0.322182	0.985321	0.465361	1.27706	0.551656	1.07293	0.968234	1.39061	0.0381846	1.29609	0.0282092
110289069	transposon protein, putative, CACTA, En/Spm sub-class [Oryza sativa Japonica Group]	1.3459	1	1	1486	170.998	8.24	1.899	1.951	2.605	2.965	0.786	1.02738	0.581491	1.37177	0.0364829	1.56135	0.022392	0.413902	0.305189	1.33521	0.317311	1.51973	0.306658	0.40287	0.000295557	1.1382	0.585428	0.301727	2.76321e-09	0.265093	3.45376e-13
953415238	NBS-LRR-like resistance protein [Oryza sativa]	0.524934	1	1	1524	170.901	6.21	1.151	2.674	1.848	1.415	1.65	2.3232	0.000538326	1.60556	0.00180491	1.22937	0.394447	1.43354	0.010485	0.691099	0.0156772	0.52917	0.00202722	0.617053	0.0375765	0.765693	0.00566424	0.892857	0.564059	1.16608	0.137849
108708907	retrotransposon protein, putative, Ty1-copia subclass [Oryza sativa Japonica Group]	3.62319	6	6	1518	170.847	8.88	1.138	1.073	1.068	1.078	1.047	0.942882	0.806354	0.938489	0.698736	0.947276	0.496495	0.920035	0.697173	0.99534	0.557835	1.00466	0.51158	0.975769	0.671267	1.00936	0.638964	0.980337	0.908983	0.971243	0.798747
125528923	hypothetical protein OsI_04992 [Oryza sativa Indica Group]	0.844704	1	1	1539	170.46	6.18	0.994	1.032	0.856	1.016	0.98	1.03823	0.556089	0.861167	0.345215	1.02213	0.807535	0.985915	0.941331	0.829457	0.133417	0.984496	0.463423	0.949612	0.601294	1.18692	0.365803	1.14486	0.401874	0.964567	0.834755
125600787	hypothetical protein OsJ_24809 [Oryza sativa Japonica Group]	1.8226	2	2	1646	170.336	9.64	1.069	1.617	1.541	1.339	1.107	1.51263	0.0535187	1.44153	0.0156975	1.25257	0.335241	1.03555	0.51245	0.952999	0.421304	0.828077	0.164831	0.684601	0.088329	0.868916	0.0863432	0.718365	0.0983728	0.826736	0.4772
218201421	hypothetical protein OsI_29815 [Oryza sativa Indica Group]	19.0254	16	8	1498	168.456	6.86	0.767	0.782	1.044	1.123	1.458	1.01956	0.600321	1.36115	0.0412861	1.46415	0.0576187	1.90091	0.0489373	1.33504	0.317668	1.43606	0.434361	1.86445	0.0374005	1.07567	0.950811	1.39655	0.0357341	1.29831	0.0273937
18378607	polyprotein [Oryza sativa Japonica Group]	1.7663	1	1	1472	166.399	7.78	1.132	0.818	0.947	0.991	0.702	0.722615	0.399553	0.836572	0.257812	0.875442	0.257415	0.620141	0.111786	1.1577	0.846313	1.21149	0.952513	0.858191	0.374476	1.04646	0.865795	0.741288	0.134299	0.708375	0.109026
55296801	helicase-like protein [Oryza sativa Japonica Group]	0.420463	1	1	1427	166.167	8.41	0.911	1.418	1.112	1.049	1.093	1.55653	0.0420786	1.22064	0.18413	1.15148	0.645875	1.19978	0.552312	0.784203	0.0747089	0.739774	0.0693115	0.770804	0.201968	0.943345	0.302253	0.982914	0.919286	1.04194	0.467053
218194461	hypothetical protein OsI_15095 [Oryza sativa Indica Group]	0.93147	1	1	1503	165.171	6.15	0.998	1.079	1.173	1.21	1.015	1.08116	0.463461	1.17535	0.279733	1.21242	0.442218	1.01703	0.809529	1.08712	0.885864	1.12141	0.810559	0.940686	0.577767	1.03154	0.773035	0.865303	0.464208	0.838843	0.530719
937913207	Os04g0209300 [Oryza sativa Japonica Group]	1.32275	1	1	1512	164.293	6.38	1.07	1	0.854	0.972	0.855	0.934579	0.830866	0.798131	0.150932	0.908411	0.357365	0.799065	0.545282	0.854	0.175588	0.972	0.434428	0.855	0.367284	1.13817	0.585544	1.00117	0.991809	0.87963	0.72417
218198925	hypothetical protein OsI_24541 [Oryza sativa Indica Group]	10.9764	12	12	1485	163.562	7.43	1.092	0.953	0.986	0.952	0.996	0.872711	0.970718	0.90293	0.523999	0.871795	0.247487	0.912088	0.880079	1.03463	0.695181	0.998951	0.497785	1.04512	0.85995	0.965517	0.401785	1.01014	0.965332	1.04622	0.450372
108710088	retrotransposon protein, putative, unclassified [Oryza sativa Japonica Group]	0.624566	1	1	1441	163.555	8.15	1.288	2.198	1.686	1.697	1.649	1.70652	0.0182347	1.30901	0.0742256	1.31755	0.205309	1.28028	0.0105726	0.767061	0.0583397	0.772066	0.0980354	0.750227	0.16954	1.00652	0.622317	0.978055	0.899847	0.971715	0.796227
1002307928	PREDICTED: uncharacterized protein LOC4350850 [Oryza sativa Japonica Group]	0.914205	1	1	1422	162.434	5.82	0.918	0.838	0.988	1.339	1.385	0.912854	0.896794	1.07625	0.613612	1.45861	0.0606723	1.50871	0.0846988	1.179	0.766592	1.59785	0.216779	1.65274	0.107831	1.35526	0.0413428	1.40182	0.0336824	1.03435	0.497687
1002278284	PREDICTED: alpha-glucan water dikinase, chloroplastic isoform X1 [Oryza sativa Japonica Group]	5.4221	7	7	1457	162.173	5.71	1.03	0.808	0.935	1.051	0.882	0.784466	0.622857	0.907767	0.54678	1.02039	0.799953	0.856311	0.653095	1.15718	0.848315	1.30074	0.717773	1.09158	0.984564	1.12406	0.661026	0.943316	0.760516	0.839201	0.532333
1002228739	PREDICTED: uncharacterized protein LOC4324925 [Oryza sativa Japonica Group]	8.32258	8	2	1550	161.901	6.86	1.318	0.821	0.916	1.021	0.8	0.622914	0.139874	0.694992	0.0196775	0.774659	0.0666079	0.60698	0.348689	1.11571	0.989408	1.24361	0.86449	0.974421	0.667632	1.11463	0.714126	0.873362	0.492676	0.783546	0.307493
1002272486	PREDICTED: SNF2 domain-containing protein CLASSY 4 [Oryza sativa Japonica Group]	0.692042	1	1	1445	161.736	4.96	1.238	0.849	1.01	1.066	1.075	0.685784	0.286532	0.815832	0.195605	0.861066	0.219625	0.868336	0.606507	1.18963	0.728145	1.25559	0.832567	1.2662	0.574311	1.05545	0.921991	1.06436	0.707381	1.00844	0.611728
291481089	eukaryotic translation initiation factor 4g, partial [Oryza sativa Indica Group]	3.25203	3	0	1476	160.492	6.54	1.61	0.693	0.93	0.981	0.912	0.430435	0.00225664	0.57764	0.000415063	0.609317	0.00131858	0.56646	0.777709	1.34199	0.303659	1.41558	0.471058	1.31602	0.475673	1.05484	0.918194	0.980645	0.910216	0.929664	0.973198
255677861	Os07g0543200 [Oryza sativa Japonica Group]	2.37929	3	3	1429	159.331	5.12	0.99	0.936	1.007	0.963	0.596	0.945455	0.798841	1.01717	0.892045	0.972727	0.597581	0.60202	0.0160274	1.07585	0.844774	1.02885	0.571247	0.636752	0.0493041	0.956306	0.358541	0.591857	0.00901957	0.618899	0.0172223
125586091	hypothetical protein OsJ_10668 [Oryza sativa Japonica Group]	3.125	3	3	1440	159.137	6.55	0.949	0.757	0.859	0.944	0.888	0.797682	0.674133	0.905163	0.534471	0.994731	0.689502	0.935722	0.677715	1.13474	0.935741	1.24703	0.855321	1.17305	0.7936	1.09895	0.806426	1.03376	0.849155	0.940678	0.968062
108708666	Leucine Rich Repeat family protein, expressed [Oryza sativa Japonica Group]	1.71116	1	1	1461	158.682	7.03	0.798	0.681	0.714	0.667	0.612	0.853383	0.894734	0.894737	0.486282	0.83584	0.16207	0.766917	0.0228522	1.04846	0.745023	0.979442	0.451613	0.898678	0.470518	0.934174	0.26577	0.857143	0.436088	0.917541	0.912924
222635759	hypothetical protein OsJ_21706 [Oryza sativa Japonica Group]	6.04122	7	7	1407	157.29	6.81	0.881	0.858	0.898	1.087	0.902	0.973893	0.718448	1.0193	0.881269	1.23383	0.382515	1.02384	0.73581	1.04662	0.73837	1.2669	0.802992	1.05128	0.876656	1.21047	0.283449	1.00445	0.993924	0.829807	0.49056
218186618	hypothetical protein OsI_37876 [Oryza sativa Indica Group]	21.034	27	11	1412	156.784	6.98	0.969	1.137	1.075	1.144	1.129	1.17337	0.305345	1.10939	0.481908	1.1806	0.54246	1.16512	0.453904	0.945471	0.398695	1.00616	0.515216	0.992964	0.717859	1.06419	0.976587	1.05023	0.771385	0.986888	0.717068
37542684	chromatin-remodeling factor CHD3 [Oryza sativa]	2.42647	2	2	1360	156.489	6.37	0.94	0.587	0.815	0.945	0.796	0.624468	0.142752	0.867021	0.368103	1.00532	0.734776	0.846809	0.335956	1.38842	0.222158	1.60988	0.205159	1.35605	0.405997	1.15951	0.481228	0.976687	0.894369	0.842328	0.546522
222629854	hypothetical protein OsJ_16767 [Oryza sativa Japonica Group]	1.66546	2	1	1381	156.478	5.92	1.093	1.115	1.322	1.178	0.826	1.02013	0.598932	1.20952	0.204694	1.07777	0.94963	0.755718	0.436984	1.18565	0.742433	1.0565	0.641445	0.740807	0.155806	0.891074	0.132163	0.624811	0.0191191	0.701188	0.096625
1002302303	PREDICTED: tetratricopeptide repeat protein SKI3 [Oryza sativa Japonica Group]	0.843289	1	1	1423	156.443	7.77	0.974	0.856	0.833	0.797	0.966	0.87885	0.99459	0.855236	0.322824	0.818275	0.128509	0.991786	0.996057	0.973131	0.484378	0.931075	0.344825	1.1285	0.912731	0.956783	0.360715	1.15966	0.357652	1.21205	0.0812062
1002243133	PREDICTED: clustered mitochondria protein isoform X1 [Oryza sativa Japonica Group]	3.93103	5	5	1450	156.209	6.35	0.943	0.9	1.009	1.102	1.04	0.954401	0.773015	1.06999	0.640673	1.16861	0.583721	1.10286	0.720993	1.12111	0.990165	1.22444	0.9166	1.15556	0.83943	1.09217	0.847715	1.03072	0.863816	0.943739	0.950663
125528653	hypothetical protein OsI_04723 [Oryza sativa Indica Group]	4.08739	5	2	1419	154.248	5.41	1.059	0.717	0.919	0.953	0.824	0.677054	0.262521	0.8678	0.371205	0.899906	0.32987	0.778093	0.429871	1.28173	0.441909	1.32915	0.650414	1.14923	0.856308	1.037	0.806797	0.896627	0.578227	0.864638	0.651194
116310740	H0425E08.3 [Oryza sativa Indica Group]	1.44613	1	1	1383	154.028	8.78	0.95	0.811	0.829	0.902	0.875	0.853684	0.895924	0.872632	0.39075	0.949474	0.504952	0.921053	0.624637	1.02219	0.650918	1.11221	0.786443	1.07891	0.950954	1.08806	0.873093	1.05549	0.747257	0.970067	0.805046
1002271520	PREDICTED: probable phosphoribosylformylglycinamidine synthase, chloroplastic/mitochondrial [Oryza sativa Japonica Group]	4.31095	5	2	1415	153.956	5.58	0.953	0.878	0.971	0.997	0.9	0.921301	0.870865	1.01889	0.883337	1.04617	0.912226	0.944386	0.727464	1.10592	0.954152	1.13554	0.84754	1.02506	0.805339	1.02678	0.74373	0.92688	0.695222	0.902708	0.838809
218191613	hypothetical protein OsI_09018 [Oryza sativa Indica Group]	0.581395	1	1	1376	153.094	7.02	3.073	0.387	0.471	0.782	0.459	0.125936	1.03131e-16	0.15327	7.94982e-34	0.254474	2.00241e-16	0.149365	0.000204313	1.21705	0.633811	2.02067	0.0256024	1.18605	0.760438	1.6603	0.000157916	0.974522	0.885692	0.586957	0.00719305
1002263618	PREDICTED: uncharacterized protein LOC4335101 [Oryza sativa Japonica Group]	0.557103	1	1	1436	152.926	7.12	1.052	1.714	1.5	1.445	1.409	1.62928	0.0281183	1.42586	0.0190598	1.37357	0.129507	1.33935	0.0709146	0.875146	0.218044	0.843057	0.186484	0.822054	0.296722	0.963333	0.391297	0.939333	0.744624	0.975087	0.778315
1002269917	PREDICTED: uncharacterized protein LOC4339033 isoform X1 [Oryza sativa Japonica Group]	1.27479	1	1	1412	152.297	4.4	1.028	1.024	1.015	1.136	0.94	0.996109	0.659237	0.987354	0.953524	1.10506	0.831346	0.914397	0.895634	0.991211	0.543905	1.10937	0.77902	0.917969	0.518969	1.11921	0.688086	0.926108	0.692182	0.827465	0.480355
62733059	transposon protein, putative, mutator sub-class [Oryza sativa Japonica Group]	0.887574	1	1	1352	151.98	7.8	0.9	0.688	0.917	1.295	1.113	0.764444	0.547054	1.01889	0.883332	1.43889	0.0727581	1.23667	0.495986	1.33285	0.322181	1.88227	0.0535006	1.61773	0.127527	1.41221	0.0167325	1.21374	0.226584	0.859459	0.626418
254256431	unnamed protein product [Oryza sativa]	0.581395	1	1	1376	151.135	7.09	1.064	1.382	1.349	1.504	1.169	1.29887	0.165319	1.26786	0.114945	1.41353	0.0914418	1.09868	0.360167	0.976122	0.494049	1.08828	0.723813	0.845876	0.347053	1.1149	0.712573	0.866568	0.468633	0.777261	0.285982
218191316	hypothetical protein OsI_08378 [Oryza sativa Indica Group]	12.7299	15	15	1359	148.573	6.58	0.994	0.814	0.93	1.042	1.035	0.818913	0.757826	0.935614	0.684082	1.04829	0.921443	1.04125	0.738276	1.14251	0.905151	1.2801	0.769146	1.2715	0.563177	1.12043	0.681241	1.1129	0.510189	0.993282	0.684897
1002277008	PREDICTED: uncharacterized protein LOC4340684 isoform X1 [Oryza sativa Japonica Group]	1.01229	1	1	1383	148.174	6.14	0.832	0.901	0.945	1.029	0.921	1.08293	0.45991	1.13582	0.391345	1.23678	0.374759	1.10697	0.815584	1.04883	0.746387	1.14206	0.864595	1.0222	0.79754	1.08889	0.867946	0.974603	0.886016	0.895044	0.800554
218200269	hypothetical protein OsI_27360 [Oryza sativa Indica Group]	1.10213	1	1	1361	147.707	8	0.839	0.566	0.793	1.079	1.269	0.674613	0.256009	0.945173	0.733057	1.28605	0.262014	1.51251	0.191319	1.40106	0.203357	1.90636	0.0471585	2.24205	0.00502157	1.36066	0.038072	1.60025	0.00303311	1.17609	0.123241
222623542	hypothetical protein OsJ_08121 [Oryza sativa Japonica Group]	1.4892	2	2	1343	147.598	6.15	0.893	0.736	0.867	0.955	0.949	0.824188	0.778766	0.970885	0.867191	1.06943	0.986722	1.06271	0.933409	1.17799	0.770287	1.29755	0.725578	1.2894	0.526707	1.1015	0.791116	1.09458	0.580168	0.993717	0.682735
937911858	Os03g0790900, partial [Oryza sativa Japonica Group]	8.14545	9	6	1375	147.166	6.04	1.006	0.68	0.859	0.97	0.978	0.675944	0.25955	0.853877	0.317807	0.964215	0.563049	0.972167	0.94909	1.26324	0.492185	1.42647	0.451274	1.43824	0.288214	1.12922	0.632877	1.13853	0.421918	1.00825	0.612642
22773250	Unknown protein [Oryza sativa Japonica Group]	0.773395	1	1	1293	146.757	8.75	0.889	0.746	1.06	1.293	0.823	0.839145	0.838239	1.19235	0.240064	1.45444	0.0630617	0.925759	0.426334	1.42091	0.176518	1.73324	0.113979	1.10322	0.983571	1.21981	0.254935	0.776415	0.2047	0.636504	0.0264158
222630071	hypothetical protein OsJ_16990 [Oryza sativa Japonica Group]	4.13739	5	5	1281	146.726	7.61	0.897	0.654	0.833	0.928	0.998	0.729097	0.421227	0.928651	0.64891	1.03456	0.861655	1.1126	0.872534	1.2737	0.463277	1.41896	0.464856	1.52599	0.195439	1.11405	0.717472	1.19808	0.259847	1.07543	0.347267
1002228714	PREDICTED: uncharacterized protein LOC4327594 [Oryza sativa Japonica Group]	0.820283	1	1	1341	146.455	6.8	1.024	0.816	1.037	1.017	0.839	0.796875	0.67098	1.0127	0.914888	0.993164	0.682849	0.819336	0.484393	1.27083	0.471077	1.24632	0.857204	1.02819	0.813871	0.980714	0.478584	0.809065	0.287124	0.824975	0.469606
227473941	unnamed protein product [Oryza sativa]	3.99704	5	1	1351	144.835	6.48	0.855	0.75	0.862	0.864	0.932	0.877193	0.988162	1.00819	0.938068	1.01053	0.757218	1.09006	0.861949	1.14933	0.878535	1.152	0.890479	1.24267	0.625514	1.00232	0.597934	1.08121	0.634718	1.0787	0.33689
218188360	hypothetical protein OsI_02229 [Oryza sativa Indica Group]	0.755858	1	1	1323	144.732	7.49	0.756	0.653	0.845	1.095	1.049	0.863757	0.935652	1.11772	0.451944	1.44841	0.066674	1.38757	0.690449	1.29403	0.410542	1.67688	0.149826	1.60643	0.13455	1.29586	0.0976651	1.24142	0.176258	0.957991	0.870814
937901805	Os02g0135700 [Oryza sativa Japonica Group]	1.0728	1	1	1305	144.609	5.29	1	0.693	0.906	1.061	0.799	0.693	0.307222	0.906	0.538415	1.061	0.976495	0.799	0.345483	1.30736	0.378391	1.53102	0.292022	1.15296	0.846344	1.17108	0.429899	0.881898	0.523518	0.753063	0.211478
4680191	putative myb-related protein [Oryza sativa Indica Group]	0.77101	1	1	1297	144.539	9.76	2.403	0.742	0.941	1.082	0.651	0.308781	7.73949e-06	0.391594	1.46669e-09	0.45027	7.51417e-07	0.270911	0.0491651	1.26819	0.478338	1.45822	0.397115	0.877358	0.418891	1.14984	0.526974	0.691817	0.0658976	0.601664	0.0109297
937905615	Os02g0722800 [Oryza sativa Japonica Group]	2.91262	3	2	1339	144.527	6.1	1.037	0.873	1.066	1.182	0.898	0.841851	0.848995	1.02797	0.837773	1.13983	0.690223	0.865959	0.719132	1.22108	0.620589	1.35395	0.594929	1.02864	0.815099	1.10882	0.747782	0.842402	0.387227	0.759729	0.230665
222619235	hypothetical protein OsJ_03421 [Oryza sativa Japonica Group]	0.911162	1	1	1317	144.472	7.8	1.025	1.759	1.011	1.05	1.2	1.7161	0.0172764	0.986341	0.948231	1.02439	0.817355	1.17073	0.298373	0.574758	0.000834209	0.59693	0.00855007	0.682206	0.0859906	1.03858	0.816609	1.18694	0.285761	1.14286	0.17745
218197807	hypothetical protein OsI_22171 [Oryza sativa Indica Group]	2.29709	2	2	1306	144.352	6.55	0.928	1.163	1.069	1.042	1.021	1.25323	0.207727	1.15194	0.342442	1.12284	0.757603	1.10022	0.78781	0.919175	0.324392	0.895959	0.275543	0.877902	0.42018	0.974743	0.447636	0.955098	0.807711	0.979846	0.753332
1002278499	PREDICTED: enhancer of mRNA-decapping protein 4 isoform X1 [Oryza sativa Japonica Group]	4.87256	5	4	1334	144.051	6.46	1.077	0.942	1.062	1.122	1.027	0.874652	0.978282	0.986072	0.946825	1.04178	0.89313	0.953575	0.76638	1.12739	0.965	1.19108	0.991027	1.09023	0.980997	1.0565	0.928569	0.967043	0.855678	0.91533	0.901886
218194106	hypothetical protein OsI_14325 [Oryza sativa Indica Group]	1.49371	1	1	1272	143.583	6.84	1.082	1.399	1.175	1.105	1.071	1.29298	0.17032	1.08595	0.573031	1.02126	0.803727	0.989834	0.618992	0.839886	0.150412	0.78985	0.116849	0.765547	0.193367	0.940426	0.290333	0.911489	0.635052	0.969231	0.809533
125553546	hypothetical protein OsI_21217 [Oryza sativa Indica Group]	1.08527	1	1	1290	142.942	5.26	1.09	1.211	1.197	1.156	1.037	1.11101	0.406385	1.09817	0.524302	1.06055	0.974555	0.951376	0.731336	0.988439	0.534622	0.954583	0.395232	0.856317	0.370245	0.965748	0.4029	0.866332	0.467809	0.897059	0.810602
218195308	hypothetical protein OsI_16848 [Oryza sativa Indica Group]	1.46154	2	2	1300	142.823	7.87	0.828	0.669	0.755	1.004	0.916	0.807971	0.714539	0.911836	0.56622	1.21256	0.44182	1.10628	0.794529	1.12855	0.960361	1.50075	0.332611	1.36921	0.384909	1.3298	0.0604253	1.21325	0.227581	0.912351	0.887006
222630228	hypothetical protein OsJ_17149 [Oryza sativa Japonica Group]	11.8312	10	10	1327	142.483	4.5	1.059	0.942	0.987	1.045	1.015	0.889518	0.970194	0.932011	0.665826	0.98678	0.6559	0.958451	0.809529	1.04777	0.742534	1.10934	0.778933	1.07749	0.947166	1.05876	0.942742	1.02837	0.875246	0.971292	0.798486
108709559	expressed protein [Oryza sativa Japonica Group]	0.796178	1	1	1256	142.274	6.52	1.064	0.851	0.973	1.321	0.838	0.799812	0.682468	0.914474	0.578951	1.24154	0.362496	0.787594	0.480677	1.14336	0.901804	1.55229	0.266017	0.984724	0.695489	1.35766	0.0398612	0.861254	0.450164	0.634368	0.0251268
257645830	unnamed protein product [Oryza sativa]	8.83281	9	8	1268	141.975	5.97	0.826	0.879	0.943	1.129	1.06	1.06416	0.498629	1.14165	0.373113	1.36683	0.137132	1.28329	0.654139	1.07281	0.83366	1.28441	0.758245	1.20592	0.711269	1.19724	0.327807	1.12407	0.47033	0.938884	0.978294
77550644	retrotransposon protein, putative, unclassified [Oryza sativa Japonica Group]	0.540123	1	1	1296	140.552	8.87	1.125	0.784	1.369	1.39	1.047	0.696889	0.318677	1.21689	0.19086	1.23556	0.377957	0.930667	0.697173	1.74617	0.0118547	1.77296	0.0935863	1.33546	0.440782	1.01534	0.674442	0.764792	0.179301	0.753237	0.211967
125539090	hypothetical protein OsI_06862 [Oryza sativa Indica Group]	1.20968	1	1	1240	140.113	6.6	1.204	1.064	0.949	1.167	1.16	0.883721	0.988793	0.788206	0.129193	0.969269	0.583473	0.963455	0.379852	0.891917	0.255745	1.0968	0.746099	1.09023	0.980976	1.22972	0.227168	1.22234	0.209832	0.994002	0.681324
222617646	hypothetical protein OsJ_00171 [Oryza sativa Japonica Group]	3.18218	2	2	1257	139.784	6.6	0.855	0.675	0.785	0.973	0.79	0.789474	0.642189	0.918129	0.596748	1.13801	0.697271	0.923977	0.317311	1.16296	0.8263	1.44148	0.425015	1.17037	0.800537	1.23949	0.202139	1.00637	0.984276	0.811922	0.414973
222619248	hypothetical protein OsJ_03453 [Oryza sativa Japonica Group]	1.34494	1	1	1264	139.643	7.87	1.14	0.943	1.104	1.068	1.094	0.827193	0.790708	0.968421	0.854262	0.936842	0.457138	0.959649	0.549398	1.17073	0.797121	1.13256	0.839748	1.16013	0.827328	0.967391	0.410898	0.990942	0.951295	1.02434	0.540027
222628817	hypothetical protein OsJ_14706 [Oryza sativa Japonica Group]	9.36	10	1	1250	139.289	5.52	1.067	0.731	0.904	0.93	0.844	0.685098	0.284607	0.847235	0.293926	0.871603	0.24697	0.791003	0.503139	1.23666	0.570924	1.27223	0.789233	1.15458	0.842016	1.02876	0.755905	0.933628	0.721931	0.907527	0.862895
1002262207	PREDICTED: putative disease resistance protein RGA1 [Oryza sativa Japonica Group]	0.974817	1	1	1231	139.107	6.8	1.035	0.782	0.997	0.974	0.964	0.755556	0.514328	0.963285	0.827333	0.941063	0.472896	0.931401	0.995866	1.27494	0.459942	1.24552	0.859344	1.23274	0.648001	0.976931	0.458864	0.966901	0.855105	0.989733	0.702662
218188422	hypothetical protein OsI_02356 [Oryza sativa Indica Group]	0.815661	1	1	1226	139.046	7.68	0.976	1.431	1.398	1.212	0.846	1.46619	0.0688337	1.43238	0.017587	1.2418	0.36183	0.866803	0.510711	0.976939	0.496706	0.84696	0.192388	0.591195	0.0254799	0.866953	0.0829496	0.60515	0.0123702	0.69802	0.0914916
113532921	Os01g0575500 [Oryza sativa Japonica Group]	1.28205	1	1	1248	138.823	7.11	1.058	0.7	0.885	1.04	0.949	0.661626	0.222897	0.836484	0.257524	0.982987	0.640013	0.896975	0.933409	1.26429	0.489229	1.48571	0.354388	1.35571	0.406543	1.17514	0.412789	1.07232	0.672529	0.9125	0.887752
1002277948	PREDICTED: uncharacterized protein LOC4341569 [Oryza sativa Japonica Group]	8.90851	9	9	1246	138.598	6.34	1.018	0.806	0.911	0.926	0.953	0.791749	0.651012	0.894892	0.486985	0.909627	0.361387	0.936149	0.950136	1.13027	0.953493	1.14888	0.88237	1.18238	0.769711	1.01647	0.681187	1.0461	0.790584	1.02916	0.519393
27227805	SMC3 protein [Oryza sativa]	0.995851	1	1	1205	138.455	7.36	1.095	0.787	0.809	0.971	0.847	0.718721	0.386773	0.738813	0.0528149	0.886758	0.289679	0.773516	0.514513	1.02795	0.671348	1.2338	0.890999	1.07624	0.943814	1.20025	0.317311	1.04697	0.78653	0.872297	0.688268
108710089	DNA-directed RNA polymerase II 135 kDa polypeptide, putative, expressed [Oryza sativa Japonica Group]	2.94599	3	3	1222	138.32	7.09	0.651	0.519	0.661	0.717	0.685	0.797235	0.672387	1.01536	0.901264	1.10138	0.846947	1.05223	0.086762	1.2736	0.46354	1.3815	0.537065	1.31985	0.468643	1.08472	0.893858	1.03631	0.836925	0.95537	0.885337
218189618	hypothetical protein OsI_04951 [Oryza sativa Indica Group]	4.67742	6	4	1240	137.614	7.15	1.092	0.964	1.005	1.068	0.92	0.882784	0.991811	0.92033	0.607549	0.978022	0.619376	0.842491	0.811371	1.04253	0.7236	1.10788	0.775113	0.954357	0.613881	1.06269	0.967237	0.915423	0.650318	0.861423	0.635783
125562470	hypothetical protein OsI_30172 [Oryza sativa Indica Group]	7.73525	9	9	1254	137.191	6.48	1.025	1.008	1.079	1.097	1.061	0.983415	0.692674	1.05268	0.718756	1.07024	0.983081	1.03512	0.650895	1.07044	0.824997	1.08829	0.723854	1.05258	0.880168	1.01668	0.682487	0.983318	0.920901	0.967183	0.820568
219905433	unnamed protein product [Oryza sativa]	2.61076	2	2	1264	137.021	8.78	0.863	0.827	0.87	1.112	0.729	0.958285	0.761953	1.00811	0.938459	1.28853	0.257149	0.844728	0.161033	1.052	0.757846	1.34462	0.615435	0.881499	0.428745	1.27816	0.123917	0.837931	0.372937	0.655576	0.0403982
21902071	putative 5-oxoprolinase [Oryza sativa Japonica Group]	6.60302	7	7	1257	136.703	6.16	0.952	0.767	0.922	1.011	0.955	0.805672	0.705482	0.968487	0.85461	1.06197	0.980697	1.00315	0.958482	1.20209	0.684423	1.31812	0.676089	1.24511	0.620059	1.09653	0.821093	1.03579	0.8394	0.944609	0.945728
218187138	hypothetical protein OsI_38868 [Oryza sativa Indica Group]	1.61681	2	1	1237	136.645	9	2.528	0.798	1.053	0.888	0.98	0.315665	1.19698e-05	0.416535	1.6225e-08	0.351266	1.86158e-10	0.387658	0.941331	1.31955	0.350659	1.11278	0.78795	1.22807	0.658745	0.843305	0.0495545	0.930674	0.71022	1.1036	0.265399
1002296777	PREDICTED: coatomer subunit alpha-3 isoform X1 [Oryza sativa Japonica Group]	2.29885	2	2	1218	136.478	6.89	1.072	1.277	1.132	1.167	1.151	1.19123	0.280633	1.05597	0.703566	1.08862	0.901958	1.07369	0.400345	0.886453	0.243073	0.913861	0.309913	0.901331	0.47709	1.03092	0.769185	1.01678	0.932202	0.98629	0.720116
42409127	putative splicing factor 3b, subunit 3, 130kDa [Oryza sativa Japonica Group]	4.29498	4	4	1234	136.429	5.55	0.894	0.876	0.933	0.961	1.055	0.979866	0.702212	1.04362	0.761429	1.07494	0.962149	1.18009	0.670502	1.06507	0.805415	1.09703	0.746694	1.20434	0.715104	1.03001	0.763592	1.13076	0.447488	1.09781	0.280868
953415206	NBS-LRR-like resistance protein, partial [Oryza sativa]	1.22249	1	1	1227	136.352	6.95	1.351	1.22	0.973	1.107	1.032	0.903035	0.927377	0.720207	0.0355863	0.819393	0.13049	0.763879	0.748751	0.797541	0.0895774	0.907377	0.297231	0.845902	0.34711	1.13772	0.5879	1.06064	0.723974	0.932249	0.985984
108709537	retrotransposon protein, putative, Ty3-gypsy subclass [Oryza sativa Japonica Group]	1.70871	2	1	1229	136.315	9.06	1.043	0.776	0.937	1.178	0.967	0.744008	0.472839	0.89837	0.502866	1.12943	0.731084	0.927133	0.992118	1.20747	0.665953	1.51804	0.308903	1.24613	0.617785	1.2572	0.162419	1.03202	0.857559	0.820883	0.452157
222629170	hypothetical protein OsJ_15393 [Oryza sativa Japonica Group]	0.733496	1	1	1227	136.039	7.74	0.995	1.124	1.161	1.065	1.074	1.12965	0.373678	1.16683	0.301434	1.07035	0.9826	1.0794	0.609613	1.03292	0.689061	0.947509	0.379749	0.955516	0.616964	0.917313	0.206119	0.925065	0.68807	1.00845	0.611691
953415186	NBS-LRR-like resistance protein [Oryza sativa]	1.5953	1	1	1191	135.854	6.33	1.052	2.005	1.367	1.337	1.475	1.90589	0.00587186	1.29943	0.0823514	1.27091	0.293401	1.40209	0.0429239	0.681796	0.0129789	0.666833	0.0271176	0.735661	0.1486	0.978054	0.46468	1.07901	0.643968	1.10322	0.266413
37991885	putative polyprotein [Oryza sativa Japonica Group]	1.77365	2	1	1184	135.143	8.38	0.891	0.694	0.838	0.865	0.666	0.7789	0.601528	0.940516	0.709112	0.970819	0.589784	0.747475	0.0638379	1.20749	0.665889	1.2464	0.857006	0.959654	0.627995	1.03222	0.777211	0.794749	0.248998	0.769942	0.262042
1002278013	PREDICTED: alpha-mannosidase 2 [Oryza sativa Japonica Group]	1.26689	1	1	1184	134.278	7.23	0.983	1.096	0.951	1.014	0.942	1.11495	0.399277	0.967447	0.84915	1.03154	0.848478	0.958291	0.904043	0.867701	0.202447	0.925182	0.332677	0.859489	0.377419	1.06625	0.989414	0.990536	0.949681	0.928994	0.969882
1002284669	PREDICTED: protein STRUBBELIG-RECEPTOR FAMILY 7 isoform X6 [Oryza sativa Japonica Group]	2.92921	3	3	1229	134.269	7.88	1.032	0.806	0.852	0.927	0.829	0.781008	0.609584	0.825581	0.223515	0.898256	0.324671	0.803295	0.447746	1.05707	0.77629	1.15012	0.8856	1.02854	0.814824	1.08803	0.873277	0.973005	0.879605	0.894283	0.796762
218199588	hypothetical protein OsI_25970 [Oryza sativa Indica Group]	0.681431	1	1	1174	134.189	6.47	0.89	0.662	0.944	0.914	0.696	0.74382	0.472176	1.06067	0.682116	1.02697	0.828569	0.782022	0.102445	1.42598	0.170162	1.38066	0.538766	1.05136	0.876866	0.96822	0.414963	0.737288	0.127475	0.761488	0.235898
218190138	hypothetical protein OsI_06001 [Oryza sativa Indica Group]	2.21675	2	2	1218	134.188	6.11	0.858	0.689	1.015	1.343	1.008	0.80303	0.695093	1.18298	0.261331	1.56527	0.0215235	1.17483	0.835219	1.47315	0.119806	1.9492	0.0375937	1.46299	0.258869	1.32315	0.0665413	0.993103	0.959883	0.750558	0.204534
1002285077	PREDICTED: uncharacterized protein LOC4343083 [Oryza sativa Japonica Group]	0.656276	1	1	1219	133.999	5.64	1.1	1.617	1.263	1.433	1.505	1.47	0.0674344	1.14818	0.353416	1.30273	0.230603	1.36818	0.033962	0.781076	0.0714992	0.886209	0.257695	0.930736	0.551809	1.1346	0.604192	1.19161	0.274673	1.05024	0.435032
222630715	hypothetical protein OsJ_17650 [Oryza sativa Japonica Group]	0.922819	1	1	1192	133.695	7.11	2.983	1.141	1.329	1.14	0.918	0.382501	0.000373351	0.445525	1.86505e-07	0.382166	3.89541e-09	0.307744	0.802947	1.16477	0.819481	0.999124	0.498201	0.804557	0.262209	0.857788	0.0684253	0.690745	0.0647768	0.805263	0.388301
937917380	Os05g0150300 [Oryza sativa Japonica Group]	1.72712	2	2	1158	133.439	4.93	0.959	0.704	0.799	0.933	0.771	0.734098	0.438274	0.83316	0.246842	0.972888	0.59824	0.803962	0.262005	1.13494	0.934946	1.32528	0.659344	1.09517	0.994015	1.16771	0.444466	0.964956	0.847296	0.826367	0.475601
19881664	Putative retroelement [Oryza sativa Japonica Group]	0.681431	1	1	1174	133.322	8.51	1.364	1.841	1.154	0.947	0.98	1.34971	0.127432	0.846041	0.289744	0.694282	0.0137828	0.718475	0.941331	0.626833	0.00366034	0.514394	0.00140536	0.532319	0.00897773	0.820624	0.0284884	0.84922	0.409504	1.03485	0.495659
14018103	putative reverse transcriptase [Oryza sativa Japonica Group]	1.18143	1	1	1185	133.319	8.56	0.827	0.654	0.868	0.913	1.073	0.79081	0.64737	1.04958	0.733256	1.10399	0.835867	1.29746	0.612729	1.32722	0.334016	1.39602	0.508185	1.64067	0.114284	1.05184	0.899451	1.23618	0.18501	1.17525	0.124418
38344416	OSJNBb0080H08.8 [Oryza sativa Japonica Group]	1.77515	1	1	1183	133.048	8.28	4.154	0.769	1.666	1.043	0.758	0.185123	2.80561e-11	0.401059	3.7857e-09	0.251083	1.05064e-16	0.182475	0.227567	2.16645	0.000187559	1.35631	0.589827	0.985696	0.698124	0.62605	8.95871e-06	0.454982	9.12662e-05	0.72675	0.145728
108711556	retrotransposon protein, putative, unclassified [Oryza sativa Japonica Group]	1.0084	1	1	1190	132.973	7.42	0.917	0.993	0.888	0.507	0.732	1.08288	0.460018	0.968375	0.854021	0.55289	0.000163564	0.798255	0.167254	0.89426	0.261291	0.510574	0.00127387	0.73716	0.150678	0.570946	1.91886e-07	0.824324	0.331053	1.44379	0.00350313
1002313239	PREDICTED: phosphoglucan, water dikinase, chloroplastic [Oryza sativa Japonica Group]	2.32172	2	2	1206	132.813	5.78	1.091	0.794	0.868	0.912	0.868	0.727773	0.41676	0.7956	0.145168	0.83593	0.162257	0.7956	0.596507	1.0932	0.908008	1.14861	0.881671	1.0932	0.988823	1.05069	0.892242	1	0.987189	0.951754	0.905494
1002279047	PREDICTED: isoleucine--tRNA ligase, cytoplasmic [Oryza sativa Japonica Group]	3.24232	2	2	1172	132.773	6.21	0.935	0.949	1.032	1.036	0.884	1.01497	0.611544	1.10374	0.502946	1.10802	0.818856	0.945455	0.66128	1.08746	0.887114	1.09168	0.732687	0.931507	0.553809	1.00388	0.606919	0.856589	0.434206	0.853282	0.597215
113537424	Os02g0709900 [Oryza sativa Japonica Group]	7.18615	8	8	1155	132.251	5.2	1.033	0.799	0.913	1.121	0.984	0.773475	0.58092	0.883833	0.437959	1.08519	0.916947	0.952565	0.925878	1.14268	0.904476	1.403	0.494704	1.23154	0.650747	1.22782	0.23229	1.07777	0.64921	0.877788	0.71512
218186099	hypothetical protein OsI_36815 [Oryza sativa Indica Group]	1.03717	1	1	1157	132.21	6.47	0.696	0.861	0.918	1.131	1.15	1.23707	0.224921	1.31897	0.0665375	1.625	0.011635	1.6523	0.402672	1.0662	0.809548	1.31359	0.68682	1.33566	0.440438	1.23203	0.221042	1.25272	0.158566	1.0168	0.573382
38567765	B1248C03.11 [Oryza sativa Japonica Group]	0.764007	1	1	1178	131.959	6.54	1.969	0.952	0.942	0.877	0.954	0.483494	0.0105296	0.478415	2.02422e-06	0.445404	5.44481e-07	0.48451	0.95431	0.989496	0.538154	0.921218	0.324619	1.0021	0.742728	0.930998	0.253798	1.01274	0.952344	1.0878	0.309264
108862691	ubiquitin-specific protease 12, putative, expressed [Oryza sativa Japonica Group]	2.31111	3	1	1125	131.854	5.82	1.1	0.642	0.796	1.195	1.027	0.583636	0.0793776	0.723636	0.038372	1.08636	0.911805	0.933636	0.76638	1.23988	0.561001	1.86137	0.0596401	1.59969	0.138906	1.50126	0.0035446	1.2902	0.110252	0.859414	0.626202
1002285999	PREDICTED: ubiquitin carboxyl-terminal hydrolase 12 isoform X1 [Oryza sativa Japonica Group]	2.23414	3	1	1119	131.227	5.9	0.874	0.615	0.943	0.901	0.949	0.703661	0.339127	1.07895	0.602173	1.03089	0.845673	1.08581	0.933409	1.53333	0.0747701	1.46504	0.386161	1.54309	0.180764	0.955461	0.354708	1.00636	0.98431	1.05327	0.423726
125540883	hypothetical protein OsI_08680 [Oryza sativa Indica Group]	0.934579	1	1	1177	130.907	6.05	0.802	1.041	0.925	1.082	1.081	1.298	0.166046	1.15337	0.338342	1.34913	0.158993	1.34788	0.588078	0.888569	0.247936	1.03939	0.597785	1.03842	0.841753	1.16973	0.435701	1.16865	0.332621	0.999076	0.656405
1002233286	PREDICTED: nodal modulator 1 [Oryza sativa Japonica Group]	1.42498	1	1	1193	130.548	5.86	0.847	0.776	0.859	0.801	0.764	0.916175	0.886557	1.01417	0.907355	0.945691	0.490429	0.902007	0.243111	1.10696	0.957895	1.03222	0.579702	0.984536	0.69498	0.93248	0.259342	0.889406	0.551185	0.953808	0.894028
218196227	hypothetical protein OsI_18752 [Oryza sativa Indica Group]	1.21845	1	1	1149	130.401	5.92	1.026	1.168	1.034	1.089	1.082	1.1384	0.359074	1.0078	0.94008	1.0614	0.978235	1.05458	0.585041	0.885274	0.240389	0.932363	0.347508	0.92637	0.540516	1.05319	0.907887	1.04642	0.789096	0.993572	0.683456
1002240167	PREDICTED: glycerophosphodiester phosphodiesterase GDPDL7 [Oryza sativa Japonica Group]	0.657354	1	1	1217	130.399	6.93	0.949	0.629	0.796	0.964	0.872	0.662803	0.225792	0.838778	0.265053	1.01581	0.780065	0.918862	0.612539	1.2655	0.485825	1.53259	0.290037	1.38633	0.358783	1.21106	0.281588	1.09548	0.576607	0.904564	0.848085
77550841	transposon protein, putative, CACTA, En/Spm sub-class [Oryza sativa Japonica Group]	0.529101	1	1	1134	130.355	6.7	0.941	0.814	0.959	1.02	0.872	0.865037	0.940683	1.01913	0.882118	1.08395	0.922364	0.926674	0.612539	1.17813	0.769761	1.25307	0.83924	1.07125	0.930475	1.06361	0.972983	0.909281	0.626518	0.854902	0.604834
218186155	hypothetical protein OsI_36923 [Oryza sativa Indica Group]	1.51134	1	1	1191	129.885	6.89	0.85	0.494	0.813	0.85	0.952	0.581176	0.076338	0.956471	0.7917	1	0.711964	1.12	0.945959	1.64575	0.0291311	1.72065	0.121242	1.92713	0.0270211	1.04551	0.859846	1.17097	0.326368	1.12	0.225187
218197565	hypothetical protein OsI_21640 [Oryza sativa Indica Group]	1.18243	1	1	1184	129.827	8.15	0.625	0.516	0.682	0.572	0.45	0.8256	0.784376	1.0912	0.551763	0.9152	0.38012	0.72	0.000137519	1.32171	0.345916	1.10853	0.776799	0.872093	0.40649	0.83871	0.0445134	0.659824	0.0381344	0.786713	0.318663
1002228777	PREDICTED: uncharacterized protein LOC9270232 [Oryza sativa Japonica Group]	3.10966	3	3	1222	129.251	9.04	0.879	0.611	0.898	0.978	1.016	0.695108	0.313405	1.02162	0.869555	1.11263	0.799595	1.15586	0.80589	1.46972	0.122971	1.60065	0.214022	1.66285	0.10269	1.08909	0.866721	1.1314	0.445336	1.03885	0.479368
1002231488	PREDICTED: ubiquitin carboxyl-terminal hydrolase 13 [Oryza sativa Japonica Group]	0.900901	1	1	1110	129.015	5.68	3.068	0.744	1.159	0.7	0.57	0.242503	3.71756e-08	0.377771	3.36952e-10	0.228162	8.89307e-19	0.185789	0.00850823	1.5578	0.0613008	0.94086	0.36544	0.766129	0.194309	0.603969	2.1427e-06	0.491803	0.000419282	0.814286	0.424641
1002254059	PREDICTED: phytochrome B isoform X1 [Oryza sativa Japonica Group]	0.938567	1	1	1172	128.499	6.38	0.987	2.288	1.205	1.226	1.635	2.31814	0.00055409	1.22087	0.183715	1.24215	0.360956	1.65653	0.0118751	0.526661	0.000157045	0.535839	0.00237566	0.714598	0.121284	1.01743	0.686964	1.35685	0.0552606	1.33361	0.0170252
222618703	hypothetical protein OsJ_02282 [Oryza sativa Japonica Group]	10.1536	10	10	1172	127.687	6.01	0.997	0.841	1.016	0.999	0.866	0.843531	0.855666	1.01906	0.882479	1.00201	0.720553	0.868606	0.588536	1.20809	0.663874	1.18787	0.982864	1.02973	0.818069	0.983268	0.492111	0.852362	0.419959	0.866867	0.661934
1002254741	PREDICTED: uncharacterized protein LOC4332351 [Oryza sativa Japonica Group]	1.9475	2	2	1181	127.656	5.67	0.868	1.054	1.011	1.423	1.089	1.21429	0.251275	1.16475	0.306945	1.6394	0.00999845	1.25461	0.564071	0.959203	0.440348	1.35009	0.603349	1.03321	0.827551	1.40752	0.0180783	1.07715	0.651816	0.765285	0.247437
255677906	Os07g0575100 [Oryza sativa Japonica Group]	7.34659	8	8	1157	127.225	5.07	0.993	1.042	1.042	1.08	0.984	1.04935	0.530896	1.04935	0.734341	1.08761	0.906345	0.990937	0.925878	1	0.573689	1.03647	0.590411	0.944338	0.587367	1.03647	0.803517	0.944338	0.764602	0.911111	0.880812
125602281	hypothetical protein OsJ_26138 [Oryza sativa Japonica Group]	4.86957	4	4	1150	126.578	7.28	1.668	0.813	0.907	1.052	0.939	0.48741	0.0116194	0.543765	8.79171e-05	0.630695	0.00257801	0.56295	0.891427	1.11562	0.989081	1.29397	0.734402	1.15498	0.840955	1.15987	0.479581	1.03528	0.841847	0.892586	0.788313
257727347	unnamed protein product [Oryza sativa Japonica Group]	0.515907	1	1	1163	126.31	6.33	0.934	0.781	1.091	1.209	0.897	0.836188	0.826482	1.16809	0.298144	1.29443	0.245828	0.960385	0.714971	1.39693	0.209352	1.54802	0.271085	1.14853	0.858201	1.10816	0.75165	0.822181	0.324686	0.741935	0.181735
222619883	hypothetical protein OsJ_04784 [Oryza sativa Japonica Group]	3.58102	4	4	1117	126.16	6.18	0.898	0.649	0.875	1.033	1.047	0.722717	0.399891	0.974388	0.885578	1.15033	0.65017	1.16592	0.697173	1.34823	0.291507	1.59168	0.222958	1.61325	0.130271	1.18057	0.390633	1.19657	0.263243	1.01355	0.588106
218200780	hypothetical protein OsI_28473 [Oryza sativa Indica Group]	1.2987	2	2	1155	125.984	8.9	0.948	0.707	0.933	1.014	0.95	0.745781	0.479128	0.984177	0.93691	1.06962	0.985867	1.00211	0.937595	1.31966	0.350413	1.43423	0.437555	1.34371	0.426584	1.08682	0.880798	1.01822	0.92508	0.936884	0.98973
1002262617	PREDICTED: LOW QUALITY PROTEIN: kinesin-like protein KIN12B [Oryza sativa Japonica Group]	2.48227	1	1	1128	124.894	5.66	0.827	0.569	0.712	0.716	0.773	0.688029	0.29289	0.860943	0.344355	0.86578	0.231618	0.934704	0.267552	1.25132	0.526556	1.25835	0.825317	1.35852	0.401962	1.00562	0.617033	1.08567	0.616176	1.07961	0.334061
108708879	retrotransposon protein, putative, Ty1-copia subclass [Oryza sativa Japonica Group]	1.14437	1	1	1136	124.786	7.9	1.021	0.791	0.874	1.021	0.835	0.774731	0.585672	0.856024	0.32575	1	0.711964	0.817826	0.469595	1.10493	0.950566	1.29077	0.742341	1.05563	0.888408	1.16819	0.442361	0.955378	0.808832	0.817826	0.43931
125602933	hypothetical protein OsJ_26822 [Oryza sativa Japonica Group]	3.83244	4	1	1122	124.726	6	1.053	1.171	1.238	1.392	0.858	1.11206	0.40448	1.17569	0.278898	1.32194	0.198268	0.814815	0.556975	1.05722	0.776814	1.18873	0.985042	0.732707	0.144558	1.12439	0.659205	0.693053	0.0672071	0.616379	0.0161515
125557251	hypothetical protein OsI_24913 [Oryza sativa Indica Group]	2.91845	2	2	1165	124.691	6.21	0.876	0.681	0.877	0.931	0.967	0.777397	0.5958	1.00114	0.974601	1.06279	0.98419	1.10388	0.992118	1.28781	0.426189	1.36711	0.5668	1.41997	0.311608	1.06157	0.960292	1.10262	0.548757	1.03867	0.480119
222617785	hypothetical protein OsJ_00475 [Oryza sativa Japonica Group]	0.808625	1	1	1113	124.51	8.03	0.668	1.466	1.398	1.105	0.596	2.19461	0.00112252	2.09281	1.21143e-06	1.65419	0.00854632	0.892216	0.0160274	0.953615	0.423179	0.753752	0.0809081	0.406548	0.000335351	0.790415	0.0123363	0.426323	2.28923e-05	0.539367	0.00149431
218200117	hypothetical protein OsI_27077 [Oryza sativa Indica Group]	1.00825	1	1	1091	124.487	6.77	1.021	0.991	1.071	1.028	1.194	0.970617	0.727452	1.04897	0.736097	1.00686	0.741389	1.16944	0.309624	1.08073	0.862555	1.03734	0.592602	1.20484	0.713873	0.959851	0.374872	1.11485	0.503102	1.16148	0.145038
1002252209	PREDICTED: uncharacterized protein LOC4333928 isoform X1 [Oryza sativa Japonica Group]	0.986547	1	1	1115	124.464	5.05	0.894	1.223	1.292	1.162	1.994	1.36801	0.115871	1.44519	0.0149976	1.29978	0.23593	2.23043	0.000534259	1.05642	0.773914	0.950123	0.385439	1.63042	0.120041	0.899381	0.153157	1.54334	0.00624804	1.71601	4.48845e-05
218190763	hypothetical protein OsI_07246 [Oryza sativa Indica Group]	1.13438	1	1	1146	124.375	5.6	1.032	1.188	0.848	1.174	1.121	1.15116	0.338626	0.821705	0.212136	1.1376	0.698887	1.08624	0.474614	0.713805	0.0241861	0.988215	0.472184	0.943603	0.585432	1.38443	0.0262549	1.32193	0.07989	0.954855	0.888196
219739148	unnamed protein product [Oryza sativa Japonica Group]	2.31729	2	2	1122	124.255	7.81	0.984	1.114	1.098	1.101	1.018	1.13211	0.369516	1.11585	0.45856	1.1189	0.773684	1.03455	0.798634	0.985637	0.525292	0.98833	0.472456	0.913824	0.508434	1.00273	0.60031	0.92714	0.696251	0.924614	0.948148
218190560	hypothetical protein OsI_06894 [Oryza sativa Indica Group]	1.09489	1	1	1096	123.605	7.05	0.888	0.624	0.823	1.017	0.838	0.702703	0.336195	0.926802	0.63965	1.14527	0.669309	0.943694	0.480677	1.31891	0.352073	1.62981	0.187091	1.34295	0.427873	1.23572	0.211513	1.01823	0.925054	0.823992	0.465388
113631281	Os09g0378300 [Oryza sativa Japonica Group]	5.02742	4	4	1094	123.38	6.79	0.87	0.851	0.896	0.998	0.981	0.978161	0.706823	1.02989	0.828252	1.14713	0.662258	1.12759	0.93746	1.05288	0.761053	1.17274	0.944134	1.15276	0.846869	1.11384	0.718658	1.09487	0.579029	0.982966	0.737162
1002245970	PREDICTED: DNA topoisomerase 1 isoform X1 [Oryza sativa Japonica Group]	1.0919	1	1	1099	123.245	8.79	1.635	2.58	2.255	1.703	1.498	1.57798	0.0373835	1.3792	0.0334343	1.04159	0.892291	0.916208	0.0358806	0.874031	0.215664	0.660078	0.0245498	0.58062	0.0214917	0.755211	0.00396127	0.664302	0.041356	0.879624	0.724144
218194788	hypothetical protein OsI_15747 [Oryza sativa Indica Group]	1.1236	1	1	1068	122.903	6.74	1.179	2.535	1.866	1.763	1.528	2.15013	0.00144833	1.5827	0.0024716	1.49534	0.0428818	1.29601	0.0283154	0.736095	0.0357391	0.695464	0.0403169	0.602761	0.0304586	0.944802	0.308304	0.818864	0.314954	0.866704	0.66115
125543350	hypothetical protein OsI_11019 [Oryza sativa Indica Group]	1.11111	1	1	1080	122.71	6.49	0.966	0.759	0.893	0.859	0.789	0.785714	0.627663	0.924431	0.627833	0.889234	0.297028	0.81677	0.314257	1.17655	0.775581	1.13175	0.837646	1.03953	0.844748	0.961926	0.384616	0.883539	0.529521	0.91851	0.917756
1002249260	PREDICTED: putative disease resistance protein RGA3 isoform X1 [Oryza sativa Japonica Group]	1.08696	1	1	1104	122.563	6.67	1.09	0.945	1.025	0.917	0.78	0.866972	0.948277	0.940367	0.708347	0.841284	0.17355	0.715596	0.287481	1.08466	0.87689	0.97037	0.430698	0.825397	0.303559	0.894634	0.140894	0.760976	0.171418	0.8506	0.584668
218197750	hypothetical protein OsI_22031 [Oryza sativa Indica Group]	2.02206	1	1	1088	122.415	4.97	2.443	0.641	1.014	0.788	0.497	0.262382	2.37359e-07	0.415063	1.41968e-08	0.322554	6.80772e-12	0.203438	0.000912791	1.5819	0.0502177	1.22933	0.903195	0.775351	0.209579	0.77712	0.00820719	0.490138	0.000393474	0.630711	0.0230372
113612046	Os07g0657200 [Oryza sativa Japonica Group]	8.252	7	7	1127	121.67	5.35	0.951	0.846	0.942	1.026	1.021	0.88959	0.969965	0.990536	0.970133	1.07886	0.944779	1.07361	0.78781	1.11348	0.981374	1.21277	0.948957	1.20686	0.708991	1.08917	0.866194	1.08386	0.62365	0.995127	0.675757
218195386	hypothetical protein OsI_17011 [Oryza sativa Indica Group]	2.17984	1	1	1101	121.575	9.5	0.903	0.88	1.24	1.02	0.623	0.974529	0.716708	1.3732	0.0358789	1.12957	0.73055	0.689922	0.0287522	1.40909	0.192116	1.15909	0.908889	0.707955	0.11339	0.822581	0.0299546	0.502419	0.000621701	0.610784	0.0139673
218200926	hypothetical protein OsI_28757 [Oryza sativa Indica Group]	1.4652	1	1	1092	121.556	6	0.826	0.559	0.781	0.931	0.997	0.676755	0.26172	0.945521	0.734851	1.12712	0.740351	1.20702	0.876303	1.39714	0.209043	1.66547	0.158194	1.78354	0.0565034	1.19206	0.346498	1.27657	0.12611	1.07089	0.362047
218194182	hypothetical protein OsI_14473 [Oryza sativa Indica Group]	1.16906	1	1	1112	121.223	8.34	0.945	0.82	0.971	0.951	0.617	0.867725	0.951226	1.02751	0.840021	1.00635	0.739207	0.65291	0.0254021	1.18415	0.747861	1.15976	0.910613	0.752439	0.172866	0.979403	0.471707	0.635427	0.0238318	0.648791	0.0348845
1002241228	PREDICTED: presequence protease 1, chloroplastic/mitochondrial [Oryza sativa Japonica Group]	22.2635	20	20	1078	121.131	5.59	1.07	0.802	0.972	1.152	1.147	0.749533	0.492536	0.908411	0.549841	1.07664	0.954644	1.07196	0.409715	1.21197	0.650756	1.43641	0.433757	1.43017	0.298352	1.18519	0.372464	1.18004	0.302804	0.99566	0.673128
953415178	NBS-LRR-like resistance protein [Oryza sativa]	1.21382	1	1	1071	121.094	6.6	1.145	0.997	0.952	0.942	1.035	0.870742	0.963033	0.831441	0.241427	0.822707	0.136485	0.90393	0.738276	0.954865	0.426992	0.944835	0.373964	1.03811	0.840909	0.989496	0.525786	1.08718	0.609977	1.09873	0.278387
77556660	Elongation factor TS family protein, expressed [Oryza sativa Japonica Group]	14.8709	14	14	1123	121.014	4.7	1.092	1.041	0.974	0.98	0.939	0.953297	0.776176	0.891941	0.473682	0.897436	0.322103	0.85989	0.891427	0.935639	0.370039	0.941402	0.366598	0.902017	0.478794	1.00616	0.620192	0.964066	0.84372	0.958163	0.869862
1002269639	PREDICTED: methionine S-methyltransferase isoform X1 [Oryza sativa Japonica Group]	2.11009	3	2	1090	120.805	6.3	0.896	0.574	0.78	0.965	1.076	0.640625	0.174919	0.870536	0.38221	1.07701	0.952989	1.20089	0.60341	1.35889	0.271631	1.68118	0.146767	1.87456	0.0354997	1.23718	0.207849	1.37949	0.0431882	1.11503	0.236836
125606578	hypothetical protein OsJ_30281 [Oryza sativa Japonica Group]	3.93258	2	2	1068	120.775	8.21	0.949	0.685	0.859	0.817	0.838	0.721812	0.396904	0.905163	0.534471	0.860906	0.219225	0.883035	0.480677	1.25401	0.518644	1.1927	0.995132	1.22336	0.669709	0.951106	0.335303	0.975553	0.889824	1.0257	0.534149
125528546	hypothetical protein OsI_04616 [Oryza sativa Indica Group]	1.87266	1	1	1068	120.71	7.24	0.936	0.588	1.014	1.077	0.67	0.628205	0.149826	1.08333	0.583825	1.15064	0.64902	0.715812	0.0682452	1.72449	0.0144521	1.83163	0.0695168	1.13946	0.88272	1.06213	0.963766	0.66075	0.0387839	0.622098	0.0186642
218193568	hypothetical protein OsI_13120 [Oryza sativa Indica Group]	4.90104	3	3	1061	120.404	6.54	1.022	0.951	0.984	1.024	1.118	0.930528	0.842967	0.962818	0.824887	1.00196	0.720342	1.09393	0.482551	1.0347	0.695442	1.07676	0.69381	1.1756	0.787024	1.04065	0.829522	1.13618	0.429554	1.0918	0.297679
75122227	RecName: Full=Protein argonaute 1A; Short=OsAGO1a	1.2939	1	1	1082	120.373	9.39	1.224	0.856	0.942	0.85	0.643	0.699346	0.326026	0.769608	0.0945354	0.694444	0.0138346	0.525327	0.0424632	1.10047	0.934405	0.992991	0.483516	0.751168	0.17095	0.902335	0.161155	0.68259	0.0567075	0.756471	0.221158
110288714	transposon protein, putative, unclassified [Oryza sativa Japonica Group]	1.01758	1	1	1081	120.271	8.48	1.209	0.867	1.253	0.988	0.689	0.717122	0.381575	1.03639	0.796298	0.817204	0.126632	0.569892	0.0922526	1.44521	0.147788	1.13956	0.858061	0.794694	0.243723	0.788508	0.0116536	0.54988	0.00292684	0.697368	0.0904613
222642150	hypothetical protein OsJ_30444 [Oryza sativa Japonica Group]	1.10906	1	1	1082	120.183	7.36	0.826	0.668	0.625	0.648	0.346	0.808717	0.71748	0.756659	0.0747742	0.784504	0.0780952	0.418886	2.95949e-07	0.935629	0.37001	0.97006	0.429989	0.517964	0.00669532	1.0368	0.805576	0.5536	0.00326142	0.533951	0.00122055
125524860	hypothetical protein OsI_00846 [Oryza sativa Indica Group]	21.609	20	16	1069	119.807	6.13	1.072	0.981	0.976	1.045	0.924	0.915112	0.889827	0.910448	0.559561	0.974813	0.606141	0.86194	0.828227	0.994903	0.556355	1.06524	0.663951	0.941896	0.580944	1.0707	0.982444	0.946721	0.774135	0.884211	0.746762
108709674	DSBA-like thioredoxin domain containing protein, expressed [Oryza sativa Japonica Group]	1.04463	1	1	1053	119.642	6.3	0.699	0.656	0.782	1.054	1.166	0.938484	0.819291	1.11874	0.448379	1.50787	0.0379994	1.6681	0.36664	1.19207	0.719471	1.60671	0.208171	1.77744	0.0582687	1.34783	0.0462659	1.49105	0.0118824	1.10626	0.258522
937914925	Os04g0491000 [Oryza sativa Japonica Group]	0.951475	1	1	1051	119.538	8.21	0.927	1.529	1.116	1.143	1.274	1.64941	0.0251286	1.20388	0.2158	1.23301	0.384677	1.37433	0.185022	0.729889	0.0321644	0.747547	0.0756065	0.833224	0.319861	1.02419	0.727943	1.14158	0.412189	1.11461	0.237829
222619001	hypothetical protein OsJ_02920 [Oryza sativa Japonica Group]	1.04862	1	1	1049	119.387	8.78	1.377	1.462	1.734	1.414	1.176	1.06173	0.50383	1.25926	0.125558	1.02687	0.82815	0.854031	0.345409	1.18605	0.741006	0.967168	0.423407	0.804378	0.261866	0.815456	0.0248949	0.678201	0.0526865	0.831683	0.498798
685848262	QTL43_1-2 protein [Oryza sativa]	1.03286	1	1	1065	119.347	5.71	1.31	1.48	1.338	2.904	2.023	1.12977	0.37347	1.02137	0.870772	2.21679	1.16816e-05	1.54427	0.00041265	0.904054	0.285208	1.96216	0.0350827	1.36689	0.388556	2.1704	1.26072e-09	1.51196	0.00921343	0.696625	0.0892961
1002254983	PREDICTED: NHL repeat-containing protein 2 isoform X2 [Oryza sativa Japonica Group]	18.0254	14	14	1104	119.258	5.77	0.991	0.781	0.932	0.99	0.939	0.788093	0.636846	0.940464	0.708845	0.998991	0.707651	0.947528	0.891427	1.19334	0.71498	1.26761	0.801163	1.2023	0.720063	1.06223	0.9644	1.00751	0.978536	0.948485	0.923844
1002308569	PREDICTED: probable sucrose-phosphate synthase 5 isoform X1 [Oryza sativa Japonica Group]	17.4661	16	0	1105	119.231	6.39	1.053	0.831	0.924	0.96	0.812	0.789174	0.641028	0.877493	0.41092	0.911681	0.368237	0.77113	0.388287	1.11191	0.975757	1.15523	0.898885	0.977136	0.674958	1.03896	0.819006	0.878788	0.5122	0.845833	0.562581
218201677	hypothetical protein OsI_30422 [Oryza sativa Indica Group]	1.34745	1	1	1039	119.226	7.27	1.179	1.654	1.253	1.199	1.161	1.40288	0.09649	1.06277	0.672693	1.01696	0.785084	0.984733	0.377625	0.757557	0.0505022	0.724909	0.0583155	0.701935	0.106532	0.956903	0.361266	0.926576	0.694026	0.968307	0.814505
125586175	hypothetical protein OsJ_10755 [Oryza sativa Japonica Group]	1.25	1	1	1040	119.216	4.91	1.005	1.008	0.945	1.129	0.948	1.00299	0.641573	0.940299	0.707996	1.12338	0.75542	0.943284	0.929221	0.9375	0.375386	1.12004	0.806972	0.940476	0.577217	1.19471	0.336854	1.00317	0.999703	0.839681	0.534504
218185500	hypothetical protein OsI_35637 [Oryza sativa Indica Group]	19.7107	16	1	1106	119.157	6.34	0.991	0.37	0.86	1.04	0.631	0.37336	0.000250746	0.86781	0.371247	1.04945	0.926462	0.636731	0.0337454	2.32432	3.58499e-05	2.81081	0.00027921	1.70541	0.0834166	1.2093	0.287167	0.733721	0.12159	0.606731	0.0125413
38567827	OSJNBb0020J19.5 [Oryza sativa Japonica Group]	3.43547	4	4	1077	119.133	5.4	1.159	1.177	1.106	1.027	0.812	1.01553	0.610171	0.954271	0.780232	0.886109	0.287769	0.700604	0.388287	0.939677	0.381687	0.872557	0.233773	0.68989	0.0936426	0.928571	0.244881	0.734177	0.122332	0.790652	0.332853
218197396	hypothetical protein OsI_21278 [Oryza sativa Indica Group]	7.77154	7	7	1068	119.048	5.87	1.079	0.795	0.891	0.935	0.857	0.736793	0.447574	0.825765	0.224062	0.866543	0.233597	0.794254	0.553068	1.12075	0.991599	1.1761	0.952774	1.07799	0.948481	1.04938	0.884055	0.961841	0.834783	0.916578	0.908115
222616473	hypothetical protein OsJ_34931 [Oryza sativa Japonica Group]	13.9098	13	13	1064	118.851	5.38	0.999	0.898	1.048	1.057	0.993	0.898899	0.940394	1.04905	0.735733	1.05806	0.963791	0.993994	0.891445	1.16704	0.810938	1.17706	0.955236	1.10579	0.976273	1.00859	0.634403	0.947519	0.777328	0.939451	0.975056
62733121	signal recognition particle protein, putative [Oryza sativa Japonica Group]	9.32836	9	1	1072	118.678	9.47	1.014	0.896	0.99	1.064	0.933	0.883629	0.989088	0.976331	0.89578	1.04931	0.925874	0.920118	0.866163	1.10491	0.950494	1.1875	0.981918	1.04129	0.849557	1.07475	0.956666	0.942424	0.756956	0.87688	0.710666
1002302656	PREDICTED: pentatricopeptide repeat-containing protein MRL1, chloroplastic isoform X1 [Oryza sativa Japonica Group]	1.56107	1	1	1089	118.312	8.18	0.917	0.62	0.935	0.946	0.872	0.676118	0.260014	1.01963	0.879584	1.03162	0.848865	0.950927	0.612539	1.50806	0.0914179	1.52581	0.298714	1.40645	0.329915	1.01176	0.653152	0.93262	0.717931	0.921776	0.93403
218190728	hypothetical protein OsI_07188 [Oryza sativa Indica Group]	2.42718	2	2	1030	118.306	4.93	0.923	0.824	0.938	1.128	1.039	0.892741	0.959914	1.01625	0.896727	1.2221	0.414455	1.12568	0.724432	1.13835	0.921488	1.36893	0.56297	1.26092	0.58553	1.20256	0.309404	1.10768	0.529576	0.921099	0.930661
218191678	hypothetical protein OsI_09155 [Oryza sativa Indica Group]	5.29301	4	4	1058	118.283	7.34	1.049	0.753	0.861	0.859	0.817	0.717827	0.383861	0.820782	0.20948	0.818875	0.12957	0.778837	0.405381	1.14343	0.901547	1.14077	0.861217	1.08499	0.967121	0.997677	0.571406	0.948897	0.782845	0.951106	0.909125
222616691	hypothetical protein OsJ_35336 [Oryza sativa Japonica Group]	3.13076	2	2	1086	117.453	4.74	0.975	0.809	0.976	1.154	0.925	0.829744	0.80085	1.00103	0.975204	1.18359	0.532459	0.948718	0.832442	1.20643	0.669518	1.42645	0.451306	1.14339	0.872056	1.18238	0.38345	0.947746	0.778237	0.80156	0.373838
218189991	hypothetical protein OsI_05729 [Oryza sativa Indica Group]	2.81162	2	2	1067	117.147	5.91	0.95	0.581	0.845	1.033	0.787	0.611579	0.120028	0.889474	0.462678	1.08737	0.907414	0.828421	0.308196	1.45439	0.138033	1.77797	0.0912656	1.35456	0.408436	1.22249	0.247193	0.931361	0.712939	0.761859	0.23701
1002233517	PREDICTED: uncharacterized protein LOC4325176 [Oryza sativa Japonica Group]	1.85529	2	2	1078	116.974	7.01	1.018	0.911	0.914	0.961	1.016	0.894892	0.953077	0.897839	0.500427	0.944008	0.484024	0.998035	0.80589	1.00329	0.584975	1.05488	0.637293	1.11526	0.949589	1.05142	0.896817	1.1116	0.514988	1.05723	0.409267
218189271	hypothetical protein OsI_04199 [Oryza sativa Indica Group]	1.89036	2	2	1058	116.885	9.48	0.968	0.989	0.999	1.043	0.96	1.02169	0.595136	1.03202	0.817691	1.07748	0.950906	0.991736	0.979288	1.01011	0.608545	1.0546	0.636564	0.970677	0.657547	1.04404	0.850687	0.960961	0.83125	0.920422	0.927286
1002255104	PREDICTED: AP-2 complex subunit alpha-2 [Oryza sativa Japonica Group]	2.20941	2	2	1041	116.325	5.68	0.971	0.736	0.903	0.991	0.938	0.757981	0.523195	0.929969	0.655531	1.0206	0.800861	0.966014	0.88722	1.2269	0.601731	1.34647	0.611338	1.27446	0.557034	1.09745	0.815491	1.03876	0.825227	0.946519	0.934929
1002285196	PREDICTED: protein QUIRKY [Oryza sativa Japonica Group]	5.04451	4	4	1011	116.309	8.68	1.186	0.914	1.063	1.064	1.041	0.770658	0.570292	0.89629	0.493344	0.897133	0.321158	0.87774	0.717563	1.16302	0.826086	1.16411	0.921892	1.13895	0.884098	1.00094	0.590007	0.979304	0.904848	0.978383	0.760972
1002296284	PREDICTED: polyadenylation and cleavage factor homolog 4 [Oryza sativa Japonica Group]	1.21609	1	1	1069	115.885	6.73	1.112	0.878	0.964	1.018	0.921	0.789568	0.642556	0.866906	0.367647	0.915468	0.381031	0.828237	0.815584	1.09795	0.925273	1.15945	0.909829	1.04897	0.870405	1.05602	0.925563	0.955394	0.808899	0.904715	0.848839
937917848	Os05g0207900, partial [Oryza sativa Japonica Group]	0.868726	1	1	1036	115.854	4.7	1.009	0.727	0.926	1.086	0.874	0.720515	0.392639	0.91774	0.594849	1.07631	0.956073	0.866204	0.620598	1.27373	0.463203	1.49381	0.342524	1.2022	0.720317	1.17279	0.422658	0.943844	0.76263	0.804788	0.386431
19920231	Putative calmodulin binding protein similar to ER66 [Oryza sativa Japonica Group]	1.83044	1	1	1038	115.681	6.1	0.965	0.856	1.003	0.993	1.033	0.887047	0.978107	1.03938	0.781822	1.02902	0.837495	1.07047	0.745251	1.17173	0.793409	1.16005	0.911366	1.20678	0.709185	0.99003	0.528718	1.02991	0.867757	1.04028	0.473654
1002262914	PREDICTED: 2-oxoglutarate dehydrogenase, mitochondrial [Oryza sativa Japonica Group]	23.9173	17	11	1016	115.533	6.92	0.94	0.869	0.959	1.043	1.058	0.924468	0.861238	1.02021	0.876633	1.10957	0.81234	1.12553	0.660656	1.10357	0.945634	1.20023	0.984132	1.21749	0.683516	1.08759	0.875987	1.10323	0.54642	1.01438	0.584326
300587999	unnamed protein product [Oryza sativa]	5.83804	3	3	1062	115.292	5.3	1.101	0.864	1.007	1.045	0.946	0.784741	0.623915	0.914623	0.579675	0.949137	0.503653	0.859219	0.920837	1.16551	0.816686	1.20949	0.958105	1.09491	0.993322	1.03774	0.811388	0.939424	0.744986	0.905263	0.851579
218187007	hypothetical protein OsI_38607 [Oryza sativa Indica Group]	2.28354	2	2	1051	115.137	4.86	1.004	0.822	0.899	1.065	1.046	0.818725	0.757079	0.895418	0.489375	1.06076	0.975446	1.04183	0.700548	1.09367	0.909736	1.29562	0.730335	1.27251	0.56108	1.18465	0.374542	1.16352	0.346757	0.98216	0.741326
1002275822	PREDICTED: uncharacterized protein LOC4340435 [Oryza sativa Japonica Group]	1.02612	1	1	1072	115.126	7.47	0.921	0.77	0.818	0.997	1.024	0.836048	0.825923	0.888165	0.456888	1.08252	0.928665	1.11183	0.777058	1.06234	0.795461	1.29481	0.732346	1.32987	0.450607	1.21883	0.257833	1.25183	0.159902	1.02708	0.528233
218196374	hypothetical protein OsI_19058 [Oryza sativa Indica Group]	4.05405	4	4	1036	115.038	6.74	0.902	0.692	0.91	0.961	0.817	0.767184	0.557265	1.00887	0.934551	1.06541	0.995482	0.905765	0.405381	1.31503	0.360759	1.38873	0.522555	1.18064	0.774152	1.05604	0.925734	0.897802	0.582666	0.850156	0.5826
255674089	Os01g0956800 [Oryza sativa Japonica Group]	0.695825	1	1	1006	114.864	7.53	0.929	0.615	0.812	0.857	0.972	0.662002	0.22382	0.874058	0.396618	0.922497	0.405349	1.04629	0.972489	1.32033	0.348946	1.3935	0.513133	1.58049	0.152014	1.05542	0.921823	1.19704	0.262174	1.13419	0.194469
38344115	OSJNBb0050O03.12 [Oryza sativa Japonica Group]	0.749064	1	1	1068	114.502	5.3	1.264	2.318	1.607	1.491	1.6	1.83386	0.00885874	1.27136	0.110847	1.17959	0.545863	1.26582	0.0158398	0.69327	0.0163677	0.643227	0.0189545	0.69025	0.0940126	0.927816	0.242145	0.995644	0.969961	1.07311	0.354782
52075758	putative SecA [Oryza sativa Japonica Group]	10.284	10	10	1021	114.386	6	1.031	0.839	0.958	1.03	0.892	0.813773	0.737459	0.929195	0.65164	0.99903	0.707818	0.865179	0.694229	1.14184	0.90778	1.22765	0.907789	1.06317	0.908763	1.07516	0.95407	0.931106	0.711931	0.866019	0.657845
222640163	hypothetical protein OsJ_26546 [Oryza sativa Japonica Group]	4.12979	4	3	1017	114.291	6.34	1.06	1.559	1.317	1.274	1.454	1.47075	0.0671605	1.24245	0.148741	1.20189	0.473894	1.3717	0.0504617	0.844772	0.158844	0.817191	0.150104	0.932649	0.556776	0.96735	0.410697	1.10402	0.543394	1.14129	0.180438
218185845	hypothetical protein OsI_36309 [Oryza sativa Indica Group]	6.36008	7	7	1022	114.229	6.19	1.06	1.133	1.001	1.096	1.106	1.06887	0.488702	0.94434	0.728761	1.03396	0.859052	1.0434	0.515231	0.883495	0.236371	0.967343	0.423804	0.976169	0.672348	1.09491	0.830978	1.1049	0.540078	1.00912	0.608548
215713493	unnamed protein product [Oryza sativa Japonica Group]	9.12698	7	1	1008	114.216	7.33	1.045	1.138	1.199	1.428	1.227	1.089	0.447911	1.14737	0.355825	1.36651	0.137505	1.17416	0.251755	1.0536	0.763682	1.25483	0.834579	1.07821	0.949068	1.19099	0.350448	1.02335	0.899767	0.859244	0.625391
222628780	hypothetical protein OsJ_14616 [Oryza sativa Japonica Group]	1.59176	1	1	1068	114.174	8.82	0.883	0.86	1.123	1.089	0.709	0.973952	0.718286	1.2718	0.110341	1.2333	0.383918	0.802945	0.123407	1.30581	0.38202	1.26628	0.804602	0.824419	0.30155	0.969724	0.422387	0.631345	0.0219214	0.651056	0.0366555
11138076	putative coatmer beta subunit (beta-coat protein) (beta-COP) [Oryza sativa Japonica Group]	5.69498	5	2	1036	113.893	5.92	1.009	0.961	1.003	1.064	1.077	0.952428	0.778668	0.994054	0.988444	1.05451	0.948434	1.06739	0.600324	1.0437	0.727834	1.10718	0.773268	1.12071	0.934355	1.06082	0.955572	1.07378	0.666228	1.01222	0.594224
218187415	hypothetical protein OsI_00169 [Oryza sativa Indica Group]	8.41785	6	6	986	113.799	9.33	0.551	0.451	0.516	0.56	0.49	0.818512	0.756233	0.936479	0.688486	1.01633	0.782354	0.889292	0.000706609	1.14412	0.898818	1.24169	0.869653	1.08647	0.971049	1.08527	0.890419	0.949612	0.785712	0.875	0.701462
125590233	hypothetical protein OsJ_14634 [Oryza sativa Japonica Group]	25.2662	24	8	1033	113.561	7.11	0.918	1.084	1.052	1.136	1.056	1.18083	0.294815	1.14597	0.359996	1.23747	0.372953	1.15033	0.66721	0.97048	0.475867	1.04797	0.619604	0.97417	0.666953	1.07985	0.924412	1.0038	0.997213	0.929577	0.972771
1002254850	PREDICTED: epidermal growth factor receptor substrate 15 [Oryza sativa Japonica Group]	0.842697	1	1	1068	113.56	5.88	2.187	0.84	1.007	0.987	0.771	0.384088	0.000399276	0.460448	5.76536e-07	0.451303	8.03829e-07	0.352538	0.262005	1.19881	0.69579	1.175	0.949948	0.917857	0.518685	0.980139	0.475564	0.765641	0.181085	0.781155	0.299209
125527843	hypothetical protein OsI_03874 [Oryza sativa Indica Group]	1.11449	1	1	987	113.548	5.27	0.972	0.852	1.022	1.17	0.96	0.876543	0.985638	1.05144	0.724539	1.2037	0.468325	0.987654	0.979288	1.19953	0.69328	1.37324	0.553999	1.12676	0.91755	1.14481	0.551764	0.939335	0.744629	0.820513	0.450594
218194315	hypothetical protein OsI_14800 [Oryza sativa Indica Group]	1.66503	1	1	1021	113.546	6.83	1.405	0.66	0.806	0.999	0.765	0.469751	0.00733931	0.573665	0.000350186	0.711032	0.0200142	0.544484	0.24576	1.22121	0.620146	1.51364	0.314807	1.15909	0.830064	1.23945	0.202228	0.949132	0.783786	0.765766	0.248923
1002284214	PREDICTED: calmodulin-binding transcription activator 6 isoform X1 [Oryza sativa Japonica Group]	0.783546	1	1	1021	113.529	8.24	0.621	0.446	0.595	0.869	0.759	0.718196	0.385064	0.958132	0.800374	1.39936	0.103641	1.22222	0.230116	1.33408	0.319636	1.94843	0.0377483	1.70179	0.0849118	1.4605	0.00735268	1.27563	0.12727	0.873418	0.693733
222632746	hypothetical protein OsJ_19735 [Oryza sativa Japonica Group]	1.28458	1	1	1012	113.528	9.55	0.934	0.621	0.851	0.921	0.871	0.664882	0.230956	0.911135	0.562854	0.986081	0.652966	0.932548	0.60852	1.37037	0.251432	1.48309	0.358301	1.40258	0.335322	1.08226	0.909276	1.0235	0.899035	0.945711	0.939492
50726100	putative SL-TPS/P [Oryza sativa Japonica Group]	0.866218	1	1	1039	113.497	8.4	1.307	0.893	0.967	0.895	0.976	0.683244	0.279431	0.739862	0.0539501	0.684774	0.0110223	0.746748	0.95687	1.08287	0.870364	1.00224	0.505717	1.09295	0.988154	0.925543	0.234032	1.00931	0.969517	1.0905	0.301393
222623264	hypothetical protein OsJ_07570 [Oryza sativa Japonica Group]	2.06379	1	1	1066	113.492	7.52	0.89	0.626	0.827	0.838	0.81	0.703371	0.338237	0.929213	0.651733	0.941573	0.474816	0.910112	0.381545	1.32109	0.347273	1.33866	0.628768	1.29393	0.517757	1.0133	0.662278	0.979444	0.905409	0.966587	0.823792
125534165	hypothetical protein OsI_35896 [Oryza sativa Indica Group]	3.12796	3	3	1055	113.489	9.64	1.055	1.353	1.281	1.309	1.267	1.28246	0.179575	1.21422	0.19578	1.24076	0.364492	1.20095	0.193888	0.946785	0.402601	0.96748	0.424114	0.936438	0.566647	1.02186	0.713733	0.989071	0.943849	0.967914	0.816621
125599498	hypothetical protein OsJ_23504 [Oryza sativa Japonica Group]	0.844278	1	1	1066	113.359	6.67	0.89	1.694	1.304	1.2	1.535	1.90337	0.00595718	1.46517	0.0116617	1.34831	0.160063	1.72472	0.0267808	0.769776	0.0607361	0.708383	0.0476218	0.906139	0.489077	0.920245	0.215802	1.17715	0.310177	1.27917	0.0352023
218199868	hypothetical protein OsI_26543 [Oryza sativa Indica Group]	2.42669	3	3	989	113.12	6.09	0.977	0.781	0.938	1.13	1.151	0.799386	0.680799	0.960082	0.810566	1.1566	0.626912	1.1781	0.400345	1.20102	0.688095	1.44686	0.415888	1.47375	0.246925	1.20469	0.30224	1.22708	0.201039	1.01858	0.565382
218201977	hypothetical protein OsI_30984 [Oryza sativa Indica Group]	1.28079	1	1	1015	113.112	7.65	0.832	0.768	0.934	1.182	0.811	0.923077	0.86546	1.1226	0.435029	1.42067	0.0857927	0.97476	0.384909	1.21615	0.63682	1.53906	0.281957	1.05599	0.889392	1.26552	0.146095	0.868308	0.474747	0.686125	0.0739732
31126677	hypothetical protein [Oryza sativa Japonica Group]	0.875486	1	1	1028	113.025	6.7	1.914	3.897	1.468	1.204	1.669	2.03605	0.00278581	0.76698	0.0902472	0.629049	0.00245341	0.871996	0.00894786	0.3767	4.73556e-08	0.308956	2.96387e-07	0.428278	0.000678081	0.820163	0.0281521	1.13692	0.427137	1.38621	0.00813974
218194566	hypothetical protein OsI_15306 [Oryza sativa Indica Group]	8.07882	7	7	1015	112.474	7.53	0.921	0.873	0.839	0.909	0.944	0.947883	0.791784	0.910966	0.562045	0.986971	0.656701	1.02497	0.912443	0.961054	0.446099	1.04124	0.602477	1.08133	0.957383	1.08343	0.901905	1.12515	0.466601	1.0385	0.48078
113645320	Os11g0558400 [Oryza sativa Japonica Group]	1.16959	1	1	1026	112.171	5.86	0.795	0.793	0.811	0.94	0.85	0.997484	0.655678	1.02013	0.877073	1.18239	0.536456	1.06918	0.525979	1.0227	0.652699	1.18537	0.976496	1.07188	0.932152	1.15906	0.483282	1.04809	0.781326	0.904255	0.846541
219942740	unnamed protein product [Oryza sativa Japonica Group]	0.794439	1	1	1007	112.054	8.16	1.255	1.194	1.114	1.115	1.357	0.951394	0.78164	0.887649	0.454616	0.888446	0.294679	1.08127	0.103822	0.932998	0.362517	0.933836	0.350587	1.13652	0.890734	1.0009	0.589761	1.21813	0.217897	1.21704	0.0764985
1002292155	PREDICTED: uncharacterized protein LOC4345857 isoform X1 [Oryza sativa Japonica Group]	3.82679	3	3	993	112.035	8.62	0.854	0.902	0.96	1.051	1.313	1.05621	0.515771	1.12412	0.429822	1.23068	0.390905	1.53747	0.141745	1.0643	0.802619	1.16519	0.92467	1.45565	0.26729	1.09479	0.831671	1.36771	0.0491322	1.24929	0.0515169
218184128	hypothetical protein OsI_32713 [Oryza sativa Indica Group]	4.38247	4	4	1004	112.009	6.81	1	0.875	0.836	1.002	0.863	0.875	0.979637	0.836	0.255952	1.002	0.720527	0.863	0.576639	0.955429	0.428718	1.14514	0.872625	0.986286	0.699724	1.19856	0.323158	1.0323	0.856209	0.861277	0.635087
1002291246	PREDICTED: probable LRR receptor-like serine/threonine-protein kinase At1g56140 isoform X1 [Oryza sativa Japonica Group]	2.53906	2	2	1024	111.914	7.31	1.022	1.067	1.17	1.204	0.928	1.04403	0.542834	1.14481	0.363468	1.17808	0.550964	0.908023	0.845089	1.09653	0.920125	1.1284	0.828865	0.869728	0.400969	1.02906	0.757742	0.793162	0.244961	0.770764	0.264671
116309281	OSIGBa0130K07.8 [Oryza sativa Indica Group]	1.81818	2	2	990	111.74	5.21	0.919	0.674	0.922	1.165	0.815	0.733406	0.435898	1.00326	0.963557	1.26768	0.300461	0.886834	0.398503	1.36795	0.255581	1.72849	0.116674	1.2092	0.70333	1.26356	0.149826	0.883948	0.531023	0.699571	0.0939792
113533960	Os01g0778800 [Oryza sativa Japonica Group]	2.77492	4	4	973	111.566	6.16	0.829	0.552	0.828	1.221	1.309	0.665862	0.233414	0.998794	0.986848	1.47286	0.0530969	1.57901	0.145734	1.5	0.0973854	2.21196	0.00888846	2.37138	0.00247903	1.47464	0.0057291	1.58092	0.00388701	1.07207	0.35816
1002301533	PREDICTED: protein TIC110, chloroplastic [Oryza sativa Japonica Group]	25.2208	22	2	1019	111.476	5.81	0.967	0.823	0.991	1.049	1.001	0.851086	0.885638	1.02482	0.853467	1.0848	0.918658	1.03516	0.861267	1.20413	0.67738	1.27461	0.783141	1.21628	0.686384	1.05853	0.94126	1.01009	0.965588	0.954242	0.891608
125556045	hypothetical protein OsI_23687 [Oryza sativa Indica Group]	35.5965	27	3	1031	111.401	6.81	1.021	0.92	0.894	0.899	0.961	0.901077	0.933528	0.875612	0.403058	0.880509	0.271592	0.941234	0.983439	0.971739	0.479902	0.977174	0.446349	1.04457	0.858441	1.00559	0.616887	1.07494	0.661228	1.06897	0.368454
125556563	hypothetical protein OsI_24261 [Oryza sativa Indica Group]	1.61453	1	1	991	111.398	7.3	1.014	0.853	1.028	0.94	0.932	0.841223	0.846497	1.01381	0.9092	0.927022	0.421378	0.919132	0.861949	1.20516	0.673858	1.10199	0.75968	1.09261	0.987281	0.914397	0.196779	0.906615	0.616258	0.991489	0.693842
227305536	unnamed protein product [Oryza sativa Japonica Group]	32.5266	25	2	1033	111.356	6.98	1.01	0.706	0.906	0.968	1.03	0.69901	0.325014	0.89703	0.496721	0.958416	0.539922	1.0198	0.755777	1.28329	0.437847	1.3711	0.558432	1.45892	0.263509	1.06843	0.996905	1.13687	0.427317	1.06405	0.385181
38346859	OSJNBb0015C06.7 [Oryza sativa Japonica Group]	1.53531	1	1	977	111.036	9.04	2.744	0.791	0.84	0.876	0.754	0.288265	1.88131e-06	0.306122	2.12525e-14	0.319242	4.48907e-12	0.274781	0.217541	1.06195	0.794037	1.10746	0.773999	0.953224	0.61087	1.04286	0.84328	0.897619	0.581974	0.860731	0.632476
113538103	Os02g0824000 [Oryza sativa Japonica Group]	1.28332	1	1	1013	110.941	7.85	0.979	0.841	0.9	0.913	0.827	0.85904	0.91708	0.919305	0.602515	0.932584	0.441475	0.84474	0.440559	1.07015	0.823968	1.08561	0.716857	0.983353	0.691775	1.01444	0.669093	0.918889	0.663838	0.905805	0.854287
125551060	hypothetical protein OsI_18695 [Oryza sativa Indica Group]	1.01626	1	1	984	110.86	5.49	1.156	1.326	1.464	1.051	0.972	1.14706	0.345094	1.26644	0.116644	0.90917	0.359872	0.84083	0.972489	1.10407	0.947462	0.792609	0.119965	0.733032	0.144999	0.717896	0.000958001	0.663934	0.0410843	0.924833	0.949239
125535010	hypothetical protein OsI_36723 [Oryza sativa Indica Group]	2.07039	1	1	966	110.816	8.12	1.035	1.175	1.094	0.886	0.877	1.13527	0.364251	1.057	0.698819	0.856039	0.207263	0.847343	0.632737	0.931064	0.357054	0.754043	0.0811628	0.746383	0.16385	0.809872	0.0214391	0.801645	0.266983	0.989842	0.702113
108710768	cytokinin receptor CRE1b, putative, expressed [Oryza sativa Japonica Group]	0.691017	1	1	1013	110.811	6.83	2.87	0.819	1.131	0.813	0.623	0.285366	1.5174e-06	0.394077	1.8893e-09	0.283275	2.81135e-14	0.217073	0.0287522	1.38095	0.233909	0.992674	0.482761	0.760684	0.185604	0.718833	0.00099571	0.55084	0.00301023	0.766298	0.250572
218189237	hypothetical protein OsI_04127 [Oryza sativa Indica Group]	1.1988	1	1	1001	110.644	7.24	1.246	0.937	1.473	1.134	0.866	0.752006	0.501447	1.18218	0.263216	0.910112	0.363001	0.695024	0.588536	1.57204	0.054511	1.21025	0.955994	0.924226	0.534994	0.769857	0.00649855	0.587916	0.00818429	0.763668	0.242485
113639066	Os10g0370400 [Oryza sativa Japonica Group]	0.698603	1	1	1002	110.623	8.31	1.792	1.152	1.305	1.309	1.231	0.642857	0.179688	0.728237	0.0423752	0.730469	0.0299058	0.686942	0.245388	1.13281	0.943394	1.13628	0.849499	1.06858	0.923297	1.00307	0.60223	0.943295	0.760434	0.940413	0.969574
1002297131	PREDICTED: phosphoenolpyruvate carboxylase 2 [Oryza sativa Japonica Group]	13.8462	15	3	975	110.405	6.23	1.106	0.687	0.951	1.21	1.404	0.621157	0.136669	0.859855	0.340193	1.09403	0.878475	1.26944	0.0736048	1.38428	0.228609	1.76128	0.0992073	2.04367	0.0146139	1.27234	0.133747	1.47634	0.0141796	1.16033	0.146881
25553659	phosphoenolpyruvate carboxylase [Oryza sativa Japonica Group]	29.8755	29	15	964	109.986	5.8	0.89	0.916	1.035	1.154	1.148	1.02921	0.577147	1.16292	0.311826	1.29663	0.24172	1.28989	0.407357	1.12991	0.954928	1.25983	0.821439	1.25328	0.602064	1.11498	0.712139	1.10918	0.523955	0.994801	0.677368
215694338	unnamed protein product [Oryza sativa Japonica Group]	18.4917	16	9	968	109.863	6.23	0.848	0.795	0.926	1.101	0.993	0.9375	0.822199	1.09198	0.54864	1.29835	0.238542	1.17099	0.891445	1.16478	0.819435	1.38491	0.530197	1.24906	0.611318	1.18898	0.357951	1.07235	0.672366	0.901907	0.834808
222617171	hypothetical protein OsJ_36274 [Oryza sativa Japonica Group]	1.09127	1	1	1008	109.743	7.75	1.028	1.378	1.385	1.243	1.35	1.34047	0.133663	1.34728	0.0484201	1.20914	0.451918	1.31323	0.109173	1.00508	0.591127	0.902032	0.286974	0.979681	0.681835	0.897473	0.148142	0.974729	0.886521	1.08608	0.314344
27476076	Putative gag-pol polyprotein [Oryza sativa Japonica Group]	0.499002	1	1	1002	109.724	8.79	2.622	0.44	0.901	0.575	0.371	0.167811	1.4882e-12	0.343631	5.41626e-12	0.219298	1.13092e-19	0.141495	1.77614e-06	2.04773	0.000633831	1.30682	0.703035	0.843182	0.341178	0.63818	1.85781e-05	0.411765	1.05024e-05	0.645217	0.0322279
61656671	OSJNBa0065H10.8 [Oryza sativa Japonica Group]	1.12936	1	1	974	109.655	8.16	0.804	0.803	1.217	1.096	1.158	0.998756	0.652399	1.51368	0.00623355	1.36318	0.141409	1.4403	0.384335	1.51557	0.0861605	1.36488	0.571494	1.44209	0.283466	0.900575	0.156356	0.95152	0.793359	1.05657	0.411663
125582884	hypothetical protein OsJ_07528 [Oryza sativa Japonica Group]	1.0989	1	1	1001	109.621	7.12	1.984	0.433	0.538	0.691	0.438	0.218246	2.62135e-09	0.271169	3.51433e-17	0.348286	1.35182e-10	0.220766	7.89162e-05	1.24249	0.552994	1.59584	0.218774	1.01155	0.768485	1.28439	0.114074	0.814126	0.301327	0.633864	0.0248302
218185875	hypothetical protein OsI_36373 [Oryza sativa Indica Group]	2.95015	2	2	983	109.541	9.17	0.952	0.925	0.929	1.163	1.046	0.971639	0.724637	0.97584	0.893203	1.22164	0.415755	1.09874	0.700548	1.00432	0.588523	1.2573	0.82808	1.13081	0.906375	1.25188	0.173618	1.12594	0.463867	0.899398	0.822275
108862384	Myb-like DNA-binding domain containing protein, expressed [Oryza sativa Japonica Group]	1.2012	1	1	999	109.345	5.27	1.12	0.78	0.802	1.006	0.947	0.696429	0.317311	0.716071	0.0324419	0.898214	0.32454	0.845536	0.92503	1.02821	0.672241	1.28974	0.744899	1.2141	0.691571	1.25436	0.168321	1.1808	0.300898	0.941352	0.964225
113638863	Os10g0182000 [Oryza sativa Japonica Group]	11.2112	11	11	999	109.338	6.57	0.919	0.737	0.895	0.93	0.957	0.801959	0.690885	0.973885	0.882938	1.01197	0.763455	1.04135	0.966815	1.21438	0.642683	1.26187	0.81608	1.29851	0.50882	1.03911	0.819908	1.06927	0.685743	1.02903	0.519924
218194810	hypothetical protein OsI_15790 [Oryza sativa Indica Group]	11.1455	10	1	969	109.336	5.26	1.059	1.145	1.205	1.388	1.035	1.08121	0.463368	1.13787	0.384866	1.31067	0.216747	0.977337	0.738276	1.0524	0.759321	1.21223	0.95046	0.90393	0.483557	1.15187	0.517173	0.858921	0.442154	0.745677	0.191417
222636480	hypothetical protein OsJ_23192 [Oryza sativa Japonica Group]	1.35417	1	1	960	109.159	6.52	1.017	0.664	0.897	0.989	0.885	0.652901	0.20212	0.882006	0.430082	0.972468	0.596519	0.870206	0.665381	1.3509	0.286413	1.48946	0.348862	1.33283	0.445381	1.10256	0.78475	0.986622	0.934091	0.894843	0.799556
116310118	B0402A04.3 [Oryza sativa Indica Group]	8.04369	6	6	1007	109.156	5.29	0.958	0.86	1.013	1.044	1.036	0.897704	0.94417	1.05741	0.696958	1.08977	0.896947	1.08142	0.734802	1.17791	0.770589	1.21395	0.945648	1.20465	0.714342	1.0306	0.767235	1.0227	0.902951	0.992337	0.689605
125534735	hypothetical protein OsI_36461 [Oryza sativa Indica Group]	1.13402	1	1	970	109.144	7.11	1.657	1.681	1.293	1.51	1.565	1.01448	0.61275	0.780326	0.113566	0.911285	0.366913	0.944478	0.021052	0.769185	0.0602086	0.898275	0.279874	0.930993	0.552476	1.16783	0.443955	1.21036	0.23345	1.03642	0.489207
1002254325	PREDICTED: alpha-1,4 glucan phosphorylase L isozyme, chloroplastic/amyloplastic [Oryza sativa Japonica Group]	6.74847	6	6	978	109.061	5.88	0.996	0.659	0.86	1.137	0.843	0.661647	0.222948	0.863454	0.354064	1.14157	0.683501	0.846386	0.499368	1.30501	0.383924	1.72534	0.118488	1.27921	0.547256	1.32209	0.0675646	0.980233	0.908565	0.741425	0.180439
108708928	Chaperone clpB 1, putative, expressed [Oryza sativa Japonica Group]	9.20245	7	6	978	108.918	6.62	1.086	0.675	0.916	0.94	0.855	0.621547	0.137376	0.843462	0.280831	0.865562	0.231054	0.787293	0.545282	1.35704	0.274998	1.39259	0.514909	1.26667	0.573316	1.0262	0.740205	0.933406	0.721049	0.909574	0.873131
222637624	hypothetical protein OsJ_25466 [Oryza sativa Japonica Group]	12.3028	11	11	951	108.783	6.57	1.107	0.895	1.028	1.096	0.888	0.808491	0.716591	0.928636	0.648834	0.990063	0.669728	0.802168	0.677715	1.1486	0.881367	1.22458	0.916224	0.992179	0.715725	1.06615	0.988803	0.863813	0.459022	0.810219	0.408072
77552302	transposon protein, putative, CACTA, En/Spm sub-class [Oryza sativa Japonica Group]	1.57563	1	1	952	108.78	7.18	1.355	1.027	0.945	0.559	0.261	0.757934	0.52302	0.697417	0.0208944	0.412546	5.04677e-08	0.19262	6.36395e-11	0.920156	0.327027	0.544304	0.0028887	0.254138	1.27014e-07	0.591534	8.99409e-07	0.27619	1.74036e-10	0.466905	6.11202e-05
218201614	hypothetical protein OsI_30294 [Oryza sativa Indica Group]	14.7727	12	12	968	108.68	6.2	1.072	1.234	1.139	1.112	1.164	1.15112	0.338694	1.0625	0.673883	1.03731	0.873658	1.08582	0.371004	0.923015	0.334767	0.901135	0.28527	0.943274	0.584566	0.976295	0.455588	1.02195	0.906669	1.04676	0.448277
77552978	GRAS family transcription factor containing protein [Oryza sativa Japonica Group]	0.818833	1	1	977	108.622	7.02	1.123	1.206	1.173	1.235	1.194	1.07391	0.478228	1.04452	0.75714	1.09973	0.853985	1.06322	0.309624	0.972637	0.482787	1.02405	0.559261	0.99005	0.70994	1.05286	0.905788	1.0179	0.926655	0.966802	0.822632
[truncated: 3,086 more rows]
